# Supplementary material for: SARS-CoV-2 Spike protein S2 subunit modulates γ-secretase and enhances amyloid-β production in COVID-19 neuropathy
Source: Cell Discov. 2022 Sep 30;8:99. doi: 10.1038/s41421-022-00458-3 (PMC9524330; doi:10.1038/s41421-022-00458-3)
Supplement: Supplementary file 2 — Supplementary Table 1 [file 41421_2022_458_MOESM2_ESM.xlsx]

## Sheet: S1
Dysregulated genes in response to SARS-CoV-2 infection
EnsID	Gene	baseMean	log2FoldChange	pvalue	padj
ENSMUSG00000048108	Tmem72	652.502	4.18279	3.02404e-68	4.742e-64
ENSMUSG00000022949	Clic6	778.927	3.27521	1.27681e-61	1.00108e-57
ENSMUSG00000004655	Aqp1	265.013	4.38068	9.94021e-56	5.19575e-52
ENSMUSG00000020681	Ace	1031.96	3.22533	4.0533e-55	1.58899e-51
ENSMUSG00000022425	Enpp2	15152.8	2.9819	3.46855e-54	1.08781e-50
ENSMUSG00000039672	Kcne2	195.571	4.15494	1.31322e-50	3.4321e-47
ENSMUSG00000058488	Kl	1889.99	2.55352	3.21767e-47	7.20804e-44
ENSMUSG00000079436	Kcnj13	242.084	4.16744	2.611e-43	5.11788e-40
ENSMUSG00000027570	Col9a3	680.456	2.86445	4.36382e-42	7.60322e-39
ENSMUSG00000001827	Folr1	254.739	3.76947	9.33256e-40	1.46344e-36
ENSMUSG00000056174	Col8a2	245.255	3.14883	1.14981e-38	1.63911e-35
ENSMUSG00000039323	Igfbp2	779.802	2.55852	1.72973e-37	2.26033e-34
ENSMUSG00000026051	Ecrg4	318.233	3.61531	1.70819e-34	2.06047e-31
ENSMUSG00000021848	Otx2	129.969	3.21143	5.37764e-31	6.02335e-28
ENSMUSG00000057969	Sema3b	130.168	3.50024	2.64858e-30	2.76882e-27
ENSMUSG00000032232	Cgnl1	487.421	1.57783	3.49337e-30	3.42372e-27
ENSMUSG00000029843	Slc13a4	296.328	2.96347	7.43242e-29	6.85575e-26
ENSMUSG00000014158	Trpv4	176.401	3.04381	2.27483e-28	1.98176e-25
ENSMUSG00000047230	Cldn2	202.593	3.34168	1.36509e-26	1.09039e-23
ENSMUSG00000028125	Abca4	273.239	3.11361	1.39072e-26	1.09039e-23
ENSMUSG00000046844	Vat1l	692.202	1.71134	1.79544e-24	1.34068e-21
ENSMUSG00000021981	Cab39l	660.946	1.45143	2.31415e-24	1.64946e-21
ENSMUSG00000036169	Sostdc1	197.63	2.691	2.78089e-24	1.89596e-21
ENSMUSG00000028962	Slc4a2	996.293	1.43975	3.69515e-24	2.41432e-21
ENSMUSG00000031786	Drc7	202.013	2.61868	4.75914e-24	2.98513e-21
ENSMUSG00000032988	Slc16a8	74.7359	4.04047	8.58706e-23	5.17899e-20
ENSMUSG00000016024	Lbp	282.876	2.36238	9.69063e-23	5.62811e-20
ENSMUSG00000032246	Calml4	82.0516	3.09331	3.22997e-21	1.8089e-18
ENSMUSG00000039004	Bmp6	190.363	1.97475	1.00587e-20	5.43901e-18
ENSMUSG00000052387	Trpm3	3549.2	1.41918	1.42301e-19	7.43808e-17
ENSMUSG00000025350	Rdh5	153.471	2.41528	1.85358e-19	9.37614e-17
ENSMUSG00000107881	Gm44250	143.614	2.31188	5.83841e-19	2.861e-16
ENSMUSG00000032122	Slc37a2	113.002	2.36649	7.56972e-19	3.597e-16
ENSMUSG00000037086	Prr32	73.6883	2.87904	1.10647e-18	5.10311e-16
ENSMUSG00000030450	Oca2	59.2931	3.39214	2.81961e-18	1.26327e-15
ENSMUSG00000083012	Fam220a	104.198	-4.13516	3.01321e-18	1.31251e-15
ENSMUSG00000070780	Rbm47	76.1817	3.26258	9.4036e-18	3.98535e-15
ENSMUSG00000098188	Sowahc	285.778	1.61255	2.01974e-17	8.3346e-15
ENSMUSG00000022512	Cldn1	113.025	2.43525	2.83937e-17	1.14164e-14
ENSMUSG00000032373	Car12	994.248	1.14215	9.03496e-17	3.54193e-14
ENSMUSG00000029718	Pcolce	171.182	2.43623	1.79037e-16	6.84751e-14
ENSMUSG00000023043	Krt18	75.0092	2.76163	2.52914e-16	9.44272e-14
ENSMUSG00000048450	Msx1	204.647	1.67793	1.39747e-15	5.09623e-13
ENSMUSG00000017723	Wfdc2	47.3113	4.37652	2.58681e-15	9.21904e-13
ENSMUSG00000079592	C1qtnf5	249.647	2.2103	3.02561e-15	1.05433e-12
ENSMUSG00000033880	Lgals3bp	333.438	1.73301	3.32836e-15	1.13461e-12
ENSMUSG00000055235	Wdr86	198.53	5.20679	6.5393e-15	2.18176e-12
ENSMUSG00000041193	Pla2g5	47.973	3.74999	2.65473e-14	8.67268e-12
ENSMUSG00000066150	Slc31a1	524.402	1.19955	7.00028e-14	2.24023e-11
ENSMUSG00000004105	Angptl2	106.146	2.41375	2.32244e-13	7.28364e-11
ENSMUSG00000015653	Steap2	299.455	1.44022	2.70697e-13	8.32314e-11
ENSMUSG00000039202	Abhd2	2186.02	0.829538	3.06358e-13	9.23846e-11
ENSMUSG00000010080	Epn3	126.374	2.13376	4.25099e-13	1.25773e-10
ENSMUSG00000010064	Slc38a3	1022.44	0.931441	1.65287e-12	4.79975e-10
ENSMUSG00000037664	Cdkn1c	140.531	1.84562	1.88281e-12	5.36807e-10
ENSMUSG00000061808	Ttr	30880.6	4.29652	9.00638e-12	2.52195e-09
ENSMUSG00000061048	Cdh3	31.8536	5.21028	1.12914e-11	3.10632e-09
ENSMUSG00000021806	Nid2	155.55	2.01858	1.16881e-11	3.16001e-09
ENSMUSG00000030878	Cdr2	208.527	1.37347	2.97024e-11	7.89429e-09
ENSMUSG00000074227	Spint2	317.929	1.5392	3.11018e-11	8.12845e-09
ENSMUSG00000031709	Tbc1d9	1862.63	0.767291	3.68173e-11	9.46445e-09
ENSMUSG00000021760	Gpx8	79.9445	1.95964	4.49368e-11	1.13654e-08
ENSMUSG00000038677	Scube3	138.231	1.61245	4.64699e-11	1.15149e-08
ENSMUSG00000033685	Ucp2	488.427	1.10177	4.69965e-11	1.15149e-08
ENSMUSG00000020432	Tcn2	399.561	1.08144	5.57963e-11	1.34606e-08
ENSMUSG00000015652	Steap1	46.4863	3.42044	1.02652e-10	2.43891e-08
ENSMUSG00000041390	Mdfic	90.3682	1.91119	1.10964e-10	2.58192e-08
ENSMUSG00000020604	Arsg	378.493	1.19101	1.11964e-10	2.58192e-08
ENSMUSG00000049382	Krt8	45.28	2.67478	1.21349e-10	2.75778e-08
ENSMUSG00000035413	Tmem98	232.296	1.43137	1.40155e-10	3.13968e-08
ENSMUSG00000029759	Pon3	63.1706	2.34303	1.62671e-10	3.59273e-08
ENSMUSG00000025488	Cox8b	32.1342	4.6785	1.89434e-10	4.08015e-08
ENSMUSG00000048583	Igf2	1816.19	2.47416	1.89944e-10	4.08015e-08
ENSMUSG00000041577	Prelp	630.164	0.907657	2.38734e-10	5.05891e-08
ENSMUSG00000048038	Ccdc187	135.972	1.57434	2.87755e-10	6.01638e-08
ENSMUSG00000020377	Ltc4s	60.3756	2.32007	3.27196e-10	6.751e-08
ENSMUSG00000067158	Col4a4	89.3685	2.75396	3.90407e-10	7.95061e-08
ENSMUSG00000090338	Gm17081	72.342	7.71861	4.93488e-10	9.921e-08
ENSMUSG00000016918	Sulf1	456.809	2.77929	7.20492e-10	1.43013e-07
ENSMUSG00000064215	Ifi27	475.746	1.13869	8.97633e-10	1.75947e-07
ENSMUSG00000017765	Slc12a4	418.901	0.963455	1.05822e-09	2.04864e-07
ENSMUSG00000057722	Lepr	83.5121	2.01697	1.09077e-09	2.08589e-07
ENSMUSG00000038526	Car14	176.972	1.36298	1.13414e-09	2.14271e-07
ENSMUSG00000031451	Gas6	1378.75	0.700197	1.19558e-09	2.23188e-07
ENSMUSG00000034739	Mfrp	560.886	4.39708	1.60438e-09	2.9598e-07
ENSMUSG00000003476	Crhr2	65.7047	2.14395	1.9895e-09	3.62759e-07
ENSMUSG00000036880	Acaa2	299.174	1.02203	2.69085e-09	4.85002e-07
ENSMUSG00000061718	Ppp1r1b	846.52	1.0235	3.52715e-09	6.28513e-07
ENSMUSG00000034165	Ccnd3	378.985	0.87157	3.63249e-09	6.40012e-07
ENSMUSG00000021696	Elovl7	333.417	1.06133	3.70179e-09	6.44976e-07
ENSMUSG00000007891	Ctsd	4627.59	0.585101	5.97754e-09	1.03004e-06
ENSMUSG00000115625	2900040C04Rik	31.4132	4.03702	6.20946e-09	1.05838e-06
ENSMUSG00000094708	Gm10359	23.685	-8.03276	7.4554e-09	1.25708e-06
ENSMUSG00000072845	Tmprss11a	23.3181	4.71908	8.84138e-09	1.47491e-06
ENSMUSG00000036687	Tmem184a	22.4582	4.10421	1.1234e-08	1.85432e-06
ENSMUSG00000045625	Pigz	104.71	1.55444	1.24102e-08	2.02713e-06
ENSMUSG00000049191	Rtl5	192.948	1.27477	2.49807e-08	4.03837e-06
ENSMUSG00000078922	Tgtp1	45.7149	2.8921	2.89056e-08	4.62519e-06
ENSMUSG00000017754	Pltp	1149.19	0.785818	3.87265e-08	6.13404e-06
ENSMUSG00000073367	Gm10493	17.835	7.56866	3.94642e-08	6.18837e-06
ENSMUSG00000024347	Psd2	933.975	0.740181	4.62159e-08	7.17536e-06
ENSMUSG00000046402	Rbp1	163.288	1.33554	5.56499e-08	8.55535e-06
ENSMUSG00000041380	Htr2c	928.05	0.90958	6.07712e-08	9.25197e-06
ENSMUSG00000039007	Cpq	170.889	1.08518	6.22993e-08	9.39342e-06
ENSMUSG00000031548	Sfrp1	113.806	1.53186	7.72855e-08	1.1542e-05
ENSMUSG00000026778	Prkcq	169.919	1.14574	8.48286e-08	1.2549e-05
ENSMUSG00000102070	Gm28661	26945.5	-5.17463	9.51903e-08	1.39503e-05
ENSMUSG00000025351	Cd63	676.804	0.681579	1.64539e-07	2.38902e-05
ENSMUSG00000038370	Pcp4l1	653.867	0.741294	1.68035e-07	2.41739e-05
ENSMUSG00000053040	Aph1c	215.555	1.12095	2.05824e-07	2.93412e-05
ENSMUSG00000057836	Xlr3a	27.3788	3.84314	2.2018e-07	3.11049e-05
ENSMUSG00000062397	Zfp706	3328.39	-0.760175	2.44368e-07	3.42137e-05
ENSMUSG00000035183	Slc24a5	46.4107	2.47023	2.6675e-07	3.70169e-05
ENSMUSG00000039137	Whrn	513.132	0.853748	2.90071e-07	3.99e-05
ENSMUSG00000018822	Sfrp5	20.6991	3.82698	3.02775e-07	4.12854e-05
ENSMUSG00000023122	Sult1c2	18.2131	6.62921	6.32369e-07	8.54843e-05
ENSMUSG00000035403	Crb2	175.362	1.12946	6.80428e-07	9.11948e-05
ENSMUSG00000047021	Cfap65	315.588	1.09919	7.57141e-07	0.000100616
ENSMUSG00000030495	Slc7a10	449.887	0.841304	7.65867e-07	0.000100921
ENSMUSG00000059049	Frem1	193.686	1.40482	8.24838e-07	0.000107786
ENSMUSG00000019851	Perp	97.1557	1.55924	8.46232e-07	0.000109667
ENSMUSG00000016534	Lamp2	1180.36	0.598891	9.31079e-07	0.000119674
ENSMUSG00000064358	mt-Co3	35720.7	0.956982	1.01422e-06	0.0001293
ENSMUSG00000021728	Emb	443.611	0.936551	1.05174e-06	0.000132437
ENSMUSG00000034845	Plvap	115.738	1.30658	1.05571e-06	0.000132437
ENSMUSG00000032578	Cish	92.0464	2.10958	1.12932e-06	0.000139895
ENSMUSG00000079227	Ccr5	91.7297	-1.83102	1.13855e-06	0.000139895
ENSMUSG00000026579	F5	638.761	3.68588	1.14193e-06	0.000139895
ENSMUSG00000000392	Fap	36.4963	2.50214	1.23099e-06	0.0001492
ENSMUSG00000038859	Baiap2l1	48.3017	2.03975	1.23691e-06	0.0001492
ENSMUSG00000082016	Pgam1-ps2	227.01	1.31138	1.24688e-06	0.000149254
ENSMUSG00000112280	A830082N09Rik	432.318	-0.827201	1.31439e-06	0.00015563
ENSMUSG00000019590	Cyb561	738.43	0.793259	1.31999e-06	0.00015563
ENSMUSG00000015354	Pcolce2	142.259	1.48253	1.38822e-06	0.000162453
ENSMUSG00000040055	Gjb6	802.959	-0.966493	1.41228e-06	0.000164044
ENSMUSG00000068196	Col8a1	296.871	4.12705	1.61189e-06	0.000185853
ENSMUSG00000050931	Sgms2	129.447	1.4324	1.66845e-06	0.00019097
ENSMUSG00000025650	Col7a1	84.7238	1.31056	1.80427e-06	0.00020502
ENSMUSG00000098975	Gm27177	24.9748	3.45288	2.16943e-06	0.00024474
ENSMUSG00000044468	Tent5c	86.0913	1.50578	2.47786e-06	0.000277538
ENSMUSG00000042613	Pbxip1	1099	0.655841	2.50804e-06	0.000278926
ENSMUSG00000034917	Tjp3	49.9245	1.97545	2.63136e-06	0.00029058
ENSMUSG00000031504	Rab20	19.8943	3.42663	2.80463e-06	0.000307549
ENSMUSG00000022773	Ypel1	468.631	-0.723746	2.8452e-06	0.00030983
ENSMUSG00000039110	Mycbpap	73.4238	1.73646	2.91757e-06	0.00031552
ENSMUSG00000027215	Cd82	280.395	0.942227	3.08656e-06	0.000331505
ENSMUSG00000028121	Bcar3	158.51	0.96305	3.10766e-06	0.000331505
ENSMUSG00000022203	Efs	233.064	1.02612	3.27371e-06	0.000346858
ENSMUSG00000068220	Lgals1	102.846	1.37806	3.46352e-06	0.000364506
ENSMUSG00000052397	Ezr	1191.45	0.530475	3.55041e-06	0.00037116
ENSMUSG00000036606	Plxnb2	1429.39	0.605891	3.69489e-06	0.000383706
ENSMUSG00000041144	Dnah7b	156.653	1.1197	4.09344e-06	0.000422297
ENSMUSG00000041075	Fzd7	223.811	0.854602	4.43143e-06	0.000454178
ENSMUSG00000023175	Bsg	5892.6	0.637434	4.58518e-06	0.000466884
ENSMUSG00000017756	Slc12a7	128.345	1.1818	5.20038e-06	0.000526111
ENSMUSG00000072568	Lratd2	377.886	0.742495	5.26461e-06	0.000529195
ENSMUSG00000033420	Antxr1	289.848	0.828494	5.31835e-06	0.000531124
ENSMUSG00000118462	AC151602.1	26.9829	2.26646	5.35155e-06	0.000531124
ENSMUSG00000027694	Gm8325	68.1721	8.53754	5.67856e-06	0.000560035
ENSMUSG00000031351	Zfp185	101.069	1.42478	5.78121e-06	0.000566595
ENSMUSG00000060429	Sntb1	140.297	1.23676	6.11461e-06	0.000595548
ENSMUSG00000040152	Thbs1	49.0585	1.63162	6.26243e-06	0.00060618
ENSMUSG00000022150	Dab2	231.321	0.972388	6.87605e-06	0.000661493
ENSMUSG00000047496	Rnf152	118.612	1.01697	7.42847e-06	0.000710279
ENSMUSG00000024610	Cd74	53.7011	1.94818	7.56103e-06	0.000718573
ENSMUSG00000046794	Ppp1r3b	40.4725	1.73812	8.19428e-06	0.000774063
ENSMUSG00000038235	F11r	146.71	1.01966	8.93172e-06	0.000838672
ENSMUSG00000053192	Mllt11	3607.31	-0.48243	9.07572e-06	0.000845482
ENSMUSG00000000560	Gabra2	2941.51	-0.871194	9.11207e-06	0.000845482
ENSMUSG00000029447	Cct6a	1676.78	-0.579256	9.23128e-06	0.000851504
ENSMUSG00000052861	Dnah6	166.056	1.22524	9.72979e-06	0.000892239
ENSMUSG00000043091	Tuba1c	97.4858	1.41835	9.80164e-06	0.000893602
ENSMUSG00000032359	Ctsh	110.624	1.10518	1.03862e-05	0.000941418
ENSMUSG00000038816	Ctnnal1	366.081	0.799074	1.07375e-05	0.000967669
ENSMUSG00000028360	Slc44a5	931.227	-0.556136	1.09374e-05	0.00098005
ENSMUSG00000029455	Aldh2	1243.63	0.70046	1.11566e-05	0.000994018
ENSMUSG00000022883	Robo1	1105.34	-0.530196	1.20062e-05	0.00106366
ENSMUSG00000024033	Rsph1	79.6731	1.4073	1.21525e-05	0.00107058
ENSMUSG00000044164	Rnf182	676.25	-0.593151	1.25613e-05	0.00110041
ENSMUSG00000051029	Serpinb1b	27.6135	2.63989	1.28142e-05	0.00111633
ENSMUSG00000031558	Slit2	1017.74	-0.622497	1.30254e-05	0.00112846
ENSMUSG00000063354	Slc39a4	44.2708	2.00476	1.476e-05	0.00127171
ENSMUSG00000028763	Hspg2	360.827	1.12982	1.84108e-05	0.0015776
ENSMUSG00000063954	H2ac19	286.182	1.00594	1.85539e-05	0.00158121
ENSMUSG00000064356	mt-Atp8	320.631	-0.909093	1.88839e-05	0.00160064
ENSMUSG00000018102	H2bc4	485.548	0.722167	1.9788e-05	0.00166414
ENSMUSG00000015970	Chdh	149.689	0.945819	1.98453e-05	0.00166414
ENSMUSG00000032679	Cd59a	154.656	1.01952	2.01117e-05	0.00167751
ENSMUSG00000050822	Slc29a4	715.501	0.725543	2.08398e-05	0.00172904
ENSMUSG00000028655	Mfsd2a	308.914	-0.663511	2.12223e-05	0.00175151
ENSMUSG00000021763	BC067074	93.9918	1.23245	2.33808e-05	0.00191955
ENSMUSG00000049791	Fzd4	342.609	0.72566	2.74814e-05	0.00224445
ENSMUSG00000041703	Zic5	99.7996	1.24417	2.78262e-05	0.00226084
ENSMUSG00000051043	Gprc5c	89.8298	1.23177	2.84358e-05	0.00229847
ENSMUSG00000027878	Notch2	729.15	0.516549	2.94239e-05	0.00236614
ENSMUSG00000008999	Bmp7	122.546	1.14961	3.09718e-05	0.00247791
ENSMUSG00000044177	Wfikkn2	61.6206	2.19308	3.26376e-05	0.00259792
ENSMUSG00000010051	Hyal1	87.4608	1.13688	3.30821e-05	0.00262
ENSMUSG00000049353	Rd3	34.3473	2.00464	3.42755e-05	0.00270087
ENSMUSG00000023120	Ldc1	10.3065	6.35583	3.607e-05	0.00281756
ENSMUSG00000062210	Tnfaip8	130.662	1.02645	3.61156e-05	0.00281756
ENSMUSG00000090015	Gm15446	93.3379	8.76049	3.63037e-05	0.00281821
ENSMUSG00000026796	Fam129b	387.814	0.77816	3.69703e-05	0.00285582
ENSMUSG00000034295	Fhod3	158.153	0.994574	3.79333e-05	0.00291585
ENSMUSG00000030281	Il17rc	56.3712	1.39343	3.9707e-05	0.0030373
ENSMUSG00000034227	Foxj1	241.174	0.883267	4.09205e-05	0.00310357
ENSMUSG00000071714	Csf2rb2	71.518	-1.24507	4.09693e-05	0.00310357
ENSMUSG00000031969	Acad8	449.474	0.569265	4.24903e-05	0.00320332
ENSMUSG00000050732	Vamp8	91.5937	1.14634	4.39413e-05	0.00329686
ENSMUSG00000115008	4933429O19Rik	14.9746	3.29071	4.64659e-05	0.00346968
ENSMUSG00000036395	Glb1l2	28.7425	2.18832	5.02186e-05	0.00373212
ENSMUSG00000026674	Ddr2	205.291	0.980415	5.35103e-05	0.00395799
ENSMUSG00000075254	Heg1	623.648	0.619033	5.59037e-05	0.00411561
ENSMUSG00000036570	Fxyd1	254.151	1.03278	5.77352e-05	0.00423058
ENSMUSG00000034825	Nrip3	3629.87	-0.455289	5.82346e-05	0.00424733
ENSMUSG00000021242	Npc2	697.853	0.496806	6.31651e-05	0.00458561
ENSMUSG00000061232	H2-K1	347.753	0.618778	6.39086e-05	0.00461821
ENSMUSG00000031441	Atp11a	1529.26	0.504877	6.43878e-05	0.00463149
ENSMUSG00000038776	Ephx1	422.31	0.646692	6.72385e-05	0.00481446
ENSMUSG00000028082	Sh3d19	626.544	0.578299	6.77067e-05	0.00482595
ENSMUSG00000115529	9630013A20Rik	33.3305	-1.84513	7.09644e-05	0.00503526
ENSMUSG00000078591	Hs3st4	1804.82	-0.418751	7.14965e-05	0.00505017
ENSMUSG00000036256	Igfbp7	308.711	1.00189	7.3211e-05	0.00514808
ENSMUSG00000073411	H2-D1	423.455	0.596503	7.6457e-05	0.00535233
ENSMUSG00000068323	Slc4a5	292.108	3.99195	7.68415e-05	0.00535534
ENSMUSG00000092274	Neat1	2481.07	0.477755	8.04456e-05	0.00558171
ENSMUSG00000068205	Macrod2	739.197	-0.533359	8.36863e-05	0.00578099
ENSMUSG00000027030	Stk39	1082.64	0.468365	8.57958e-05	0.00588697
ENSMUSG00000118434	Gm13301	25.1203	2.58472	8.59713e-05	0.00588697
ENSMUSG00000072674	Plac9b	16.9718	2.94321	8.86193e-05	0.00604191
ENSMUSG00000052544	St6galnac3	251.694	-0.955133	9.00731e-05	0.00611444
ENSMUSG00000031488	Rab11fip1	100.246	1.05301	9.37029e-05	0.00633343
ENSMUSG00000052572	Dlg2	6148.18	-0.344341	9.65069e-05	0.00649495
ENSMUSG00000060586	H2-Eb1	20.0071	2.40345	9.70367e-05	0.0065027
ENSMUSG00000074825	Itpripl1	68.3496	1.50871	9.84699e-05	0.00657067
ENSMUSG00000108158	Gm44002	12.1077	-5.15627	0.000101357	0.00673465
ENSMUSG00000040434	Large2	24.9482	2.36511	0.000102575	0.00678682
ENSMUSG00000024900	Cpt1a	551.993	0.613967	0.000108456	0.0071458
ENSMUSG00000040270	Bach2	241.148	-0.999299	0.000111206	0.00729633
ENSMUSG00000078234	Klhdc7a	405.569	0.563717	0.000112094	0.00732391
ENSMUSG00000073405	H2-T-ps	11.0883	5.90176	0.000114989	0.00746186
ENSMUSG00000072941	Sod3	202.535	0.970203	0.000115157	0.00746186
ENSMUSG00000095366	Gm21860	36.1171	2.47567	0.000119497	0.00771123
ENSMUSG00000033965	Slc16a2	1056.07	0.504555	0.000125588	0.00807109
ENSMUSG00000032554	Trf	3397.59	0.494605	0.000127957	0.00818979
ENSMUSG00000005968	Tuft1	65.2566	1.23075	0.000129447	0.00825147
ENSMUSG00000075410	Prcd	40.9261	1.51653	0.000131415	0.00834301
ENSMUSG00000031712	Il15	20.4796	-3.1074	0.000132463	0.0083756
ENSMUSG00000049928	Glp2r	99.1078	-1.09772	0.000135637	0.00854188
ENSMUSG00000028673	Fuca1	382.271	0.597755	0.00013818	0.00866719
ENSMUSG00000026471	Mr1	103.639	0.984326	0.000152541	0.00952985
ENSMUSG00000028173	Wls	389.363	0.592433	0.000158321	0.0098517
ENSMUSG00000005268	Prlr	913.577	3.37376	0.000169192	0.0104865
ENSMUSG00000041736	Tspo	55.2585	1.34624	0.000171365	0.0105794
ENSMUSG00000081604	Gm11518	221.366	1.20462	0.00017907	0.0110118
ENSMUSG00000095463	Entpd4	667.848	0.614587	0.000188939	0.0115732
ENSMUSG00000068551	Zfp467	285.492	0.613222	0.000190123	0.0116005
ENSMUSG00000025001	Hells	60.6345	-1.35975	0.000193129	0.0117382
ENSMUSG00000115338	Pnp	186.116	0.993327	0.000202819	0.0122795
ENSMUSG00000028607	Cpt2	93.0461	0.959928	0.000210695	0.0127073
ENSMUSG00000064360	mt-Nd3	6433.92	0.424818	0.000233349	0.0140197
ENSMUSG00000038539	Atf5	292.415	0.666103	0.000237584	0.0142197
ENSMUSG00000101249	Gm29216	14693	-0.475624	0.000243552	0.0145215
ENSMUSG00000033542	Arhgef5	73.7641	1.12741	0.000260748	0.0154878
ENSMUSG00000041920	Slc16a6	255.43	0.708093	0.000278289	0.0164674
ENSMUSG00000054556	Gm4876	15.6858	2.56867	0.000286294	0.0168774
ENSMUSG00000038319	Kcnh2	432.252	0.717766	0.000318805	0.0187235
ENSMUSG00000019232	Etnppl	414.151	-0.742008	0.000326726	0.0191171
ENSMUSG00000068240	Gm11808	429.23	-0.589081	0.000328089	0.0191255
ENSMUSG00000029221	Slc30a9	2613	-0.506214	0.000334421	0.0194225
ENSMUSG00000003849	Nqo1	67.7739	1.07968	0.000344521	0.0199352
ENSMUSG00000002307	Daxx	313.298	-0.630857	0.000346487	0.0199752
ENSMUSG00000004610	Etfb	305.785	0.644411	0.000349789	0.0200809
ENSMUSG00000031274	Col4a5	118.723	0.89783	0.000350882	0.0200809
ENSMUSG00000036814	Slc6a20a	244.123	0.705174	0.000357468	0.0203835
ENSMUSG00000009378	Slc16a12	61.649	1.14279	0.00036719	0.020862
ENSMUSG00000034258	Flvcr2	58.626	1.26689	0.000377832	0.0213891
ENSMUSG00000027175	Tcp11l1	443.331	-0.533381	0.000381919	0.0215427
ENSMUSG00000006641	Slc5a6	306.423	0.619099	0.00041438	0.0232163
ENSMUSG00000036598	Ccdc113	26.702	1.83829	0.00041455	0.0232163
ENSMUSG00000103694	Gm37530	68.7106	1.03845	0.000418413	0.0233492
ENSMUSG00000028294	Cfap206	44.7247	1.57734	0.00042314	0.0235293
ENSMUSG00000032579	Hemk1	193.68	0.984581	0.000429789	0.0238145
ENSMUSG00000032596	Uba7	64.7131	1.27102	0.000447725	0.024721
ENSMUSG00000044447	Dock5	222.966	0.657098	0.000469902	0.0258545
ENSMUSG00000056602	Fry	3895.48	-0.395569	0.000490513	0.0268942
ENSMUSG00000110249	9330121K16Rik	549.027	-0.620432	0.000494272	0.0270058
ENSMUSG00000057359	Gm17494	164.157	0.705205	0.000499638	0.0272043
ENSMUSG00000034687	Fras1	470.093	0.688823	0.000512176	0.0277197
ENSMUSG00000046718	Bst2	57.5535	1.41579	0.000514062	0.0277197
ENSMUSG00000025609	Mkln1	1867.19	-0.531691	0.000514408	0.0277197
ENSMUSG00000034868	Myl12b	1316.2	-0.404488	0.000522392	0.0280535
ENSMUSG00000024042	Sik1	178.326	0.686986	0.00053614	0.0286936
ENSMUSG00000039456	Morc3	402.958	-0.693133	0.000560543	0.0298975
ENSMUSG00000035547	Capn5	1215.73	-0.359211	0.000565523	0.0300609
ENSMUSG00000051811	Cox6b2	29.468	1.61435	0.000572698	0.0303394
ENSMUSG00000017405	Nek8	57.8716	1.25986	0.000594851	0.0313703
ENSMUSG00000059173	Pde1a	3109.68	-0.513401	0.000596606	0.0313703
ENSMUSG00000002274	Metrn	730.839	0.483798	0.000598816	0.0313703
ENSMUSG00000115398	Gm534	9.12712	3.4908	0.000600159	0.0313703
ENSMUSG00000051855	Mest	361.385	0.690974	0.000648146	0.033766
ENSMUSG00000037366	Pafah2	131.072	0.799376	0.000665259	0.0344715
ENSMUSG00000102543	Pcdhgc5	2505.41	-0.360078	0.000666083	0.0344715
ENSMUSG00000026158	Ogfrl1	3172.08	-0.459032	0.000669602	0.0345396
ENSMUSG00000034684	Sema3f	80.2641	1.29889	0.000686852	0.0353132
ENSMUSG00000023192	Grm2	812.947	0.514694	0.000697096	0.0357228
ENSMUSG00000028776	Tinagl1	104.831	0.859843	0.000700647	0.0357878
ENSMUSG00000091542	Gm17167	117.96	5.84173	0.000731148	0.0372245
ENSMUSG00000041930	Fam222a	84.146	1.08122	0.000761802	0.0386596
ENSMUSG00000093752	Gm20716	1255.17	-0.453823	0.000779434	0.0394268
ENSMUSG00000031790	Mmp15	349.618	0.694425	0.000792464	0.039957
ENSMUSG00000064337	mt-Rnr1	38438.2	-0.409678	0.000807477	0.0405042
ENSMUSG00000028527	Ak4	1372.66	-0.397623	0.000811091	0.0405042
ENSMUSG00000037224	Zfyve28	492.58	0.455213	0.000812591	0.0405042
ENSMUSG00000030761	Myo7a	497.598	0.518589	0.000813649	0.0405042
ENSMUSG00000044288	Cnr1	2918.5	-0.387884	0.000824031	0.0408912
ENSMUSG00000028389	Zfp37	243.693	-0.625885	0.000832108	0.0410545
ENSMUSG00000020865	Abcc3	48.3228	1.48312	0.000832558	0.0410545
ENSMUSG00000051650	B3gnt2	283.912	0.796997	0.00083744	0.0411658
ENSMUSG00000000594	Gm2a	784.539	0.467966	0.000857335	0.0420121
ENSMUSG00000020758	Itgb4	187.678	1.1043	0.000863474	0.0421811
ENSMUSG00000032883	Acsl3	2683.98	-0.479612	0.000905141	0.0440792
ENSMUSG00000041966	Dcaf17	264.797	-0.721647	0.000917935	0.0445639
ENSMUSG00000097360	9430065F17Rik	14.5826	-2.63776	0.000942128	0.0455972
ENSMUSG00000085795	Zfp703	358.002	0.492923	0.00095199	0.0458539
ENSMUSG00000030111	A2m	347.125	3.26511	0.000954888	0.0458539
ENSMUSG00000021803	Cdhr1	159.766	-0.704483	0.000956202	0.0458539
ENSMUSG00000030105	Arl8b	3363.36	-0.537797	0.000963401	0.0459044
ENSMUSG00000070436	Serpinh1	265.658	0.915376	0.000963512	0.0459044
ENSMUSG00000068428	Gmnc	112.232	0.94953	0.000966039	0.0459044
ENSMUSG00000025915	Sgk3	227.445	0.613944	0.000973347	0.046112
ENSMUSG00000079465	Col4a3	90.0388	3.05372	0.000998111	0.0471427
ENSMUSG00000032609	Klhdc8b	283.265	0.731496	0.00101483	0.0477886
ENSMUSG00000035486	Plk5	329.883	0.689127	0.00102349	0.0480521
ENSMUSG00000038095	Sbno1	2471.4	-0.433365	0.00103659	0.0485217
ENSMUSG00000033364	Usp37	404.053	-0.48915	0.00105505	0.049239
ENSMUSG00000023236	Scg5	1822.92	-0.368984	0.00106195	0.0494138
ENSMUSG00000074228	Gm10645	110.662	0.974811	0.00106903	0.0495962
ENSMUSG00000069170	Adgrv1	65.4272	1.17394	0.00108971	0.0504063
ENSMUSG00000018501	Ncor1	3962.86	-0.361093	0.00111696	0.051515
ENSMUSG00000014592	Camta1	6272.27	-0.327306	0.00113559	0.0519216
ENSMUSG00000029213	Commd8	625.041	-0.441162	0.00113837	0.0519216
ENSMUSG00000052837	Junb	582.702	0.601826	0.0011434	0.0519216
ENSMUSG00000027533	Fabp5	803.335	-0.392867	0.00114355	0.0519216
ENSMUSG00000039194	Rlbp1	222.582	0.691104	0.00114513	0.0519216
ENSMUSG00000017009	Sdc4	916.318	-0.419979	0.00114564	0.0519216
ENSMUSG00000102742	Pcdhga11	673.653	-0.47006	0.00115393	0.0520415
ENSMUSG00000057286	St6galnac2	110.219	1.01228	0.00115493	0.0520415
ENSMUSG00000064339	mt-Rnr2	56871.7	-0.391406	0.00116328	0.0522674
ENSMUSG00000003865	Gys1	272.15	0.611204	0.00116915	0.0523812
ENSMUSG00000081058	H3c15	72.8938	1.10598	0.0011918	0.053244
ENSMUSG00000002980	Bcam	232.932	0.641264	0.00119957	0.0534389
ENSMUSG00000022971	Ifnar2	240.968	0.621678	0.00121888	0.0541452
ENSMUSG00000073421	H2-Ab1	15.3215	2.60774	0.00123179	0.0545379
ENSMUSG00000015647	Lama5	425.905	0.834616	0.00123518	0.0545379
ENSMUSG00000026043	Col3a1	29.738	1.71139	0.00123815	0.0545379
ENSMUSG00000042707	Dnali1	50.9594	1.20028	0.00126067	0.0553743
ENSMUSG00000051427	Ccdc157	480.06	0.486013	0.00126569	0.0554394
ENSMUSG00000032489	Kif9	111.48	0.844309	0.00127379	0.0556385
ENSMUSG00000028012	Rrh	17.8758	2.35196	0.00128011	0.0557596
ENSMUSG00000039419	Cntnap2	1987.12	-0.385828	0.00131781	0.0572426
ENSMUSG00000034467	Dynlrb2	28.062	1.45725	0.00133519	0.0577831
ENSMUSG00000039199	Zdhhc1	538.142	0.429224	0.00133908	0.0577831
ENSMUSG00000043542	Zc2hc1a	707.044	-0.524707	0.00134131	0.0577831
ENSMUSG00000040189	Ccdc114	109.844	0.755884	0.0013673	0.0587274
ENSMUSG00000116048	2022-09-02	696.192	-0.46488	0.00137072	0.0587274
ENSMUSG00000030431	Tmem238	37.2818	1.42339	0.0013818	0.0590408
ENSMUSG00000022602	Arc	1253.54	0.649436	0.00143467	0.0611335
ENSMUSG00000027074	Slc43a3	23.7154	2.01439	0.00145994	0.0620417
ENSMUSG00000015882	Lcorl	385.999	-0.661706	0.00146749	0.0621938
ENSMUSG00000019699	Akt3	3269.33	-0.439029	0.00147242	0.0622347
ENSMUSG00000068876	Cgn	105.867	1.03923	0.00147828	0.0623144
ENSMUSG00000037490	Slc2a12	255.904	1.85056	0.00148559	0.0624544
ENSMUSG00000030688	Stard10	223.21	0.60874	0.00151956	0.063541
ENSMUSG00000049422	Chchd10	1861.29	0.376943	0.00152355	0.063541
ENSMUSG00000020792	Exoc7	754.156	-0.489873	0.00152359	0.063541
ENSMUSG00000027931	Npr1	122.5	0.867375	0.00153035	0.0636535
ENSMUSG00000015401	Cltrn	8.9544	2.98581	0.00154513	0.0640983
ENSMUSG00000039676	Capsl	43.843	1.21396	0.00155059	0.0641551
ENSMUSG00000022066	Entpd4b	522.507	0.716557	0.00157004	0.0647888
ENSMUSG00000055435	Maf	325.83	0.487618	0.00158149	0.0650228
ENSMUSG00000039206	Daglb	454.28	0.473044	0.00158804	0.0650228
ENSMUSG00000101111	Gm28437	60241	-1.04537	0.00158815	0.0650228
ENSMUSG00000060681	Slc9a6	2022.53	-0.367469	0.00160705	0.0656252
ENSMUSG00000020308	Tpgs1	421.234	0.744338	0.00161559	0.0658027
ENSMUSG00000052155	Acvr2a	1078.91	-0.470995	0.00164697	0.066789
ENSMUSG00000042372	Dmrt3	28.0539	1.87952	0.00164832	0.066789
ENSMUSG00000035158	Mitf	164.066	0.665619	0.00166214	0.0671755
ENSMUSG00000009907	Vps4b	776.289	-0.557791	0.00166786	0.0672333
ENSMUSG00000036594	H2-Aa	15.6521	2.19637	0.00167242	0.067244
ENSMUSG00000000215	Ins2	5.0313	4.89912	0.00168159	0.0674401
ENSMUSG00000001435	Col18a1	109.383	0.938317	0.00170723	0.0682934
ENSMUSG00000117098	Gm49909	729.917	0.409695	0.00171581	0.0684623
ENSMUSG00000036036	Zfp57	180.812	-0.641851	0.00172667	0.0687206
ENSMUSG00000028977	Casz1	40.975	1.21976	0.00174275	0.0690198
ENSMUSG00000002799	Jag2	730.448	0.554339	0.00174435	0.0690198
ENSMUSG00000028004	Npy2r	982.377	-0.53124	0.00174739	0.0690198
ENSMUSG00000040812	Agbl2	34.9291	1.45692	0.00176145	0.0694003
ENSMUSG00000053153	Spag16	44.4988	1.13605	0.0017781	0.0698805
ENSMUSG00000020766	Galk1	116.827	0.828796	0.00179151	0.0702316
ENSMUSG00000029007	Agtrap	156.709	0.719885	0.00179706	0.0702736
ENSMUSG00000025742	Prps2	504.97	0.453061	0.00181398	0.0707588
ENSMUSG00000066724	Gm10175	74.3769	1.49991	0.00183006	0.071209
ENSMUSG00000021983	Atp8a2	915.167	0.567548	0.00185027	0.0718172
ENSMUSG00000078897	Gm4724	170.593	-0.625749	0.00185905	0.0719796
ENSMUSG00000032198	Dock6	502.417	0.745083	0.00189993	0.0733813
ENSMUSG00000028613	Lrp8	1645.89	0.31721	0.00191782	0.0738903
ENSMUSG00000017485	Top2b	1865.98	-0.483286	0.0019434	0.0746922
ENSMUSG00000035967	Ints6l	1608.25	-0.372597	0.00198539	0.0761195
ENSMUSG00000030409	Dmpk	320.231	0.656514	0.00199737	0.0763923
ENSMUSG00000036867	Smad6	48.0192	1.45646	0.00201617	0.076853
ENSMUSG00000021725	Parp8	553.229	-0.462144	0.00201922	0.076853
ENSMUSG00000026491	Ahctf1	1058.42	-0.379073	0.00203493	0.0772632
ENSMUSG00000021969	Zdhhc20	974.493	-0.50708	0.00204589	0.0774918
ENSMUSG00000036928	Stag3	33.5256	-1.60877	0.0020799	0.0785013
ENSMUSG00000031980	Agt	355.133	-0.523201	0.00208456	0.0785013
ENSMUSG00000039221	Rpl22l1	483.523	0.485741	0.00208756	0.0785013
ENSMUSG00000001507	Itga3	282.995	0.584256	0.00212282	0.0795386
ENSMUSG00000027004	Frzb	488.834	-0.58126	0.00212893	0.0795386
ENSMUSG00000026960	Arl6ip6	115.299	0.919315	0.00213325	0.0795386
ENSMUSG00000037573	Tob1	485.231	0.484315	0.00213544	0.0795386
ENSMUSG00000020668	Kif3c	3873.27	-0.296156	0.00214177	0.0795855
ENSMUSG00000027499	Pkia	2658.16	-0.44149	0.00214945	0.0796404
ENSMUSG00000040938	Slc16a11	276.328	0.577647	0.0021534	0.0796404
ENSMUSG00000009418	Nav1	3578.21	-0.274554	0.00217037	0.0800788
ENSMUSG00000019487	Trip10	86.5756	0.913198	0.00219248	0.080705
ENSMUSG00000022664	Slc35a5	652.877	-0.570847	0.00220682	0.0810423
ENSMUSG00000041012	Cmtm8	23.7539	1.61642	0.00222326	0.0813221
ENSMUSG00000071324	Armc2	127.333	0.936827	0.00222855	0.0813221
ENSMUSG00000059555	Tor4a	58.6234	1.11397	0.00222999	0.0813221
ENSMUSG00000024597	Slc12a2	1582.23	0.437156	0.00224956	0.0818454
ENSMUSG00000073879	Gm5859	57.6739	4.38797	0.00228104	0.0824729
ENSMUSG00000014956	Ppp1cb	3946.57	-0.36539	0.00228362	0.0824729
ENSMUSG00000040158	Tax1bp3	106.309	0.773968	0.00229256	0.0824729
ENSMUSG00000068373	D430041D05Rik	2935.65	-0.28101	0.002293	0.0824729
ENSMUSG00000021209	Ppp4r4	973.275	-0.410396	0.0022931	0.0824729
ENSMUSG00000076617	Ighm	116.808	0.800247	0.00231037	0.0829035
ENSMUSG00000021248	Tmed10	1883.04	0.303555	0.00234204	0.0837884
ENSMUSG00000013076	Amotl1	448.418	0.453614	0.00234824	0.0837884
ENSMUSG00000039851	4932438H23Rik	31.3452	1.43395	0.00235106	0.0837884
ENSMUSG00000073424	Cyp4f15	221.892	-0.635152	0.00236056	0.0839363
ENSMUSG00000038080	Kdm1b	183.05	-0.612441	0.00237212	0.0841565
ENSMUSG00000071604	Fam189a2	176.272	0.594343	0.00239272	0.0845332
ENSMUSG00000026155	Smap1	1186.49	-0.458026	0.00239838	0.0845332
ENSMUSG00000106694	Gm42894	35.3748	-1.26983	0.00239891	0.0845332
ENSMUSG00000029381	Shroom3	95.7345	0.942049	0.0024376	0.085704
ENSMUSG00000000823	Zfp512b	1578.58	0.388992	0.00247312	0.0866384
ENSMUSG00000000168	Dlat	1773.4	-0.361717	0.00247523	0.0866384
ENSMUSG00000075592	Nynrin	226.937	0.596076	0.00249694	0.0871887
ENSMUSG00000056812	St8sia3	2394.84	-0.458935	0.00250207	0.0871887
ENSMUSG00000029026	Trp73	110.144	0.920762	0.00252083	0.0876477
ENSMUSG00000036528	Ppfibp2	161.814	0.732136	0.00252997	0.0877708
ENSMUSG00000057440	Mpp7	85.8778	0.987425	0.00255291	0.0882277
ENSMUSG00000039058	Ak5	4581.92	-0.261365	0.00255439	0.0882277
ENSMUSG00000038949	Cnst	734.107	0.352324	0.00260859	0.0899019
ENSMUSG00000051606	2010001K21Rik	13.5512	2.15309	0.00264084	0.0908135
ENSMUSG00000090150	Acad11	389.717	0.431183	0.00265897	0.0910573
ENSMUSG00000056222	Spock1	3681.6	-0.327314	0.00266514	0.0910573
ENSMUSG00000073987	Ggh	187.911	0.60425	0.00266927	0.0910573
ENSMUSG00000019774	Mtrf1l	90.8381	-0.839626	0.00267115	0.0910573
ENSMUSG00000020473	Aebp1	192.295	0.616191	0.00272707	0.0926192
ENSMUSG00000030306	Tmtc1	1131.06	0.336875	0.00273489	0.0926192
ENSMUSG00000029810	Tmem176b	338.823	0.554595	0.00273957	0.0926192
ENSMUSG00000037805	Rpl10a	1565.82	0.477498	0.0027406	0.0926192
ENSMUSG00000086682	Gm16023	22.1228	1.7736	0.00275529	0.092889
ENSMUSG00000045410	Akr1e1	274.566	-0.509161	0.00276459	0.092889
ENSMUSG00000056501	Cebpb	246.361	0.565848	0.00276635	0.092889
ENSMUSG00000015671	Psma2	855.322	-0.38109	0.00281804	0.0941706
ENSMUSG00000043020	Wdr63	40.2961	1.33581	0.00282184	0.0941706
ENSMUSG00000018965	Ywhah	15518.1	-0.267154	0.00282789	0.0941706
ENSMUSG00000037762	Slc16a9	96.1332	1.07969	0.00282854	0.0941706
ENSMUSG00000042010	Acacb	161.973	0.755036	0.00284068	0.0943742
ENSMUSG00000020128	Vps54	572.196	-0.407553	0.00285112	0.0945211
ENSMUSG00000053963	Stum	11346.5	-0.2542	0.00288293	0.0952377
ENSMUSG00000028654	Mycl	595.832	-0.437714	0.00288707	0.0952377
ENSMUSG00000067870	Rpl31-ps8	267.45	0.675919	0.00289096	0.0952377
ENSMUSG00000039156	Stim2	2132.08	-0.33569	0.00290039	0.095348
ENSMUSG00000007041	Clic1	101.16	0.780674	0.00291266	0.0953672
ENSMUSG00000035268	Pkig	617.034	0.397493	0.00291313	0.0953672
ENSMUSG00000012126	Ubxn11	203.503	0.698034	0.00296143	0.0967463
ENSMUSG00000031376	Atp2b3	3123.39	0.309704	0.00297677	0.096879
ENSMUSG00000034701	Neurod1	430.506	-0.42158	0.00298386	0.096879
ENSMUSG00000057068	Fam47e	13.6422	2.18662	0.00298403	0.096879
ENSMUSG00000090394	4930523C07Rik	39.2258	-1.4278	0.00300731	0.0970758
ENSMUSG00000029090	Adgra3	388.651	0.416704	0.00301588	0.0970758
ENSMUSG00000105388	Rpl36a-ps2	188.518	-0.888307	0.00301756	0.0970758
ENSMUSG00000039410	Prdm16	349.466	0.525168	0.0030198	0.0970758
ENSMUSG00000046182	Gsg1l	304.441	0.577085	0.00302104	0.0970758
ENSMUSG00000023034	Nr4a1	603.726	0.416763	0.00309263	0.0991729
ENSMUSG00000026202	Tuba4a	5648.14	-0.248295	0.00310018	0.0992122
ENSMUSG00000026141	Col19a1	361.283	-0.484833	0.0031181	0.0995824
ENSMUSG00000031133	Arhgef6	439.024	-0.443889	0.00314335	0.100185
ENSMUSG00000034083	Ccdc174	241.589	-0.527797	0.00315659	0.100403
ENSMUSG00000039813	Tbc1d2	122.843	0.893498	0.00316883	0.100588
ENSMUSG00000090061	Nwd2	606.256	-0.399171	0.00322639	0.102151
ENSMUSG00000022332	Khdrbs3	2263.86	-0.321178	0.0032311	0.102151
ENSMUSG00000028772	Zcchc17	632.403	-0.350951	0.00328656	0.103695
ENSMUSG00000036086	Zranb3	143.971	-0.74998	0.00331589	0.104288
ENSMUSG00000024053	Emilin2	60.0741	-1.35379	0.00331866	0.104288
ENSMUSG00000021250	Fos	78.0071	0.912438	0.00334348	0.104858
ENSMUSG00000028583	Pdpn	134.559	0.754164	0.00338166	0.105743
ENSMUSG00000063558	Aox1	171.223	0.668885	0.00338688	0.105743
ENSMUSG00000116275	Zc3h11a	839.407	-0.571288	0.00339193	0.105743
ENSMUSG00000048029	Eno4	56.7826	1.00936	0.0034053	0.105765
ENSMUSG00000026649	Cfap126	45.4109	1.15952	0.00340612	0.105765
ENSMUSG00000027799	Nbea	6089.54	-0.278513	0.0034265	0.106188
ENSMUSG00000032528	Vipr1	400.498	0.826706	0.00345561	0.106879
ENSMUSG00000031605	Klhl2	4466.69	-0.369058	0.00346417	0.106932
ENSMUSG00000030077	Chl1	3593.23	-0.359764	0.00349431	0.107651
ENSMUSG00000045903	Npas4	164.571	0.652076	0.00353062	0.10841
ENSMUSG00000026227	2810459M11Rik	221.927	0.642148	0.00353277	0.10841
ENSMUSG00000005142	Man2b1	762.687	0.355428	0.00361949	0.110854
ENSMUSG00000028700	Pomgnt1	873.138	0.349171	0.00364751	0.111494
ENSMUSG00000020183	Cpm	226.377	-0.544845	0.00366156	0.111706
ENSMUSG00000033352	Map2k4	3383.72	-0.377874	0.00368263	0.112131
ENSMUSG00000032514	Ttc21a	91.981	0.862868	0.00369831	0.11239
ENSMUSG00000028603	Scp2	1187.94	0.373998	0.00377747	0.114467
ENSMUSG00000032440	Tgfbr2	341.893	0.548607	0.00378127	0.114467
ENSMUSG00000029781	Fkbp9	605.238	0.399592	0.00380293	0.114901
ENSMUSG00000101939	Gm28438	3116.37	-0.552137	0.00381465	0.115034
ENSMUSG00000079017	Ifi27l2a	8.60051	3.53324	0.00382897	0.115244
ENSMUSG00000025133	Ints4	400.64	0.450681	0.00385198	0.115552
ENSMUSG00000047502	Mroh7	144.541	0.737054	0.00385395	0.115552
ENSMUSG00000036902	Neto2	819.494	-0.489539	0.00387172	0.115864
ENSMUSG00000071267	Zfp942	287.609	-0.50027	0.00390768	0.116717
ENSMUSG00000020844	Nxn	195.342	0.600059	0.00393842	0.117411
ENSMUSG00000067212	H2-T23	94.2682	0.92875	0.00396807	0.118007
ENSMUSG00000038805	Six3	26.4409	1.45019	0.00397347	0.118007
ENSMUSG00000038112	AW551984	95.4727	-0.918926	0.00398315	0.118071
ENSMUSG00000062997	Rpl35	1136.45	0.469564	0.00399981	0.118136
ENSMUSG00000031145	Prickle3	24.9532	1.533	0.0040004	0.118136
ENSMUSG00000045896	Paip2b	886.373	-0.336155	0.00401585	0.118369
ENSMUSG00000027962	Vcam1	474.145	0.510143	0.00404013	0.118862
ENSMUSG00000021091	Serpina3n	883.59	-0.402052	0.00405333	0.119027
ENSMUSG00000035473	Galm	63.7985	0.864599	0.0040864	0.119774
ENSMUSG00000002617	Zfp40	328.773	-0.487447	0.00410296	0.120035
ENSMUSG00000058006	Mdn1	1343.18	0.442714	0.00412189	0.120364
ENSMUSG00000021147	Wdr37	1130.23	-0.406295	0.00416576	0.121419
ENSMUSG00000031765	Mt1	3699.26	-0.395496	0.00418826	0.121841
ENSMUSG00000020894	Vamp2	13793.9	-0.269315	0.00419579	0.121841
ENSMUSG00000033590	Myo5c	49.8536	1.31129	0.00421244	0.122098
ENSMUSG00000024081	Cebpz	547.379	-0.402377	0.00423425	0.122504
ENSMUSG00000033849	B3galt2	893.972	-0.437229	0.0042504	0.122745
ENSMUSG00000093483	AA465934	12.7841	-2.01093	0.00426441	0.122923
ENSMUSG00000020799	Tekt1	51.4904	1.12413	0.00433495	0.124727
ENSMUSG00000024357	Sil1	216.149	0.538324	0.00435015	0.124935
ENSMUSG00000018433	Nol11	400.328	-0.580519	0.00437837	0.125516
ENSMUSG00000022456	2022-09-03	8669.45	-0.263634	0.0044293	0.126744
ENSMUSG00000078627	2022-03-10	7.68214	-2.58529	0.00444421	0.126926
ENSMUSG00000026037	Orc2	440.127	-0.616181	0.00445185	0.126926
ENSMUSG00000095325	Zfp870	169.494	-0.640713	0.0044796	0.127486
ENSMUSG00000022505	Emp2	337.047	0.441741	0.00449749	0.127763
ENSMUSG00000020895	Tmem107	93.5007	0.851897	0.00451169	0.127795
ENSMUSG00000021680	Crhbp	186.644	0.533221	0.00451492	0.127795
ENSMUSG00000030315	Vgll4	341.583	0.563466	0.00456885	0.128879
ENSMUSG00000085227	6330418K02Rik	30.9301	1.48611	0.00456964	0.128879
ENSMUSG00000024589	Nedd4l	3073.73	-0.274987	0.00461417	0.129901
ENSMUSG00000028568	Btf3l4	1061.86	-0.439223	0.00462459	0.129961
ENSMUSG00000057036	Gm7536	226.242	-0.930731	0.00465375	0.130291
ENSMUSG00000005672	Kit	1885.17	-0.397208	0.00467066	0.130291
ENSMUSG00000061374	Fiz1	241.934	0.557433	0.00467428	0.130291
ENSMUSG00000038079	Tmem237	374.406	0.501758	0.00467554	0.130291
ENSMUSG00000020932	Gfap	4540.35	0.349348	0.00468591	0.130291
ENSMUSG00000028618	Tmem59	1818.34	0.281946	0.00468621	0.130291
ENSMUSG00000115232	Gm49378	65.4079	-1.17587	0.00470815	0.13067
ENSMUSG00000041216	Clvs1	699.774	-0.382847	0.00472672	0.13084
ENSMUSG00000024558	Mapk4	798.798	0.358023	0.00473095	0.13084
ENSMUSG00000051331	Cacna1c	2995.76	-0.280675	0.0047863	0.131923
ENSMUSG00000020521	Rnft1	288.742	0.489921	0.00478695	0.131923
ENSMUSG00000021139	Gm20498	120.519	0.786887	0.00482318	0.132688
ENSMUSG00000036568	Bicral	1403.27	-0.295651	0.00485236	0.133257
ENSMUSG00000049299	Trappc1	281.764	-0.49602	0.00487615	0.133578
ENSMUSG00000001665	Gstt3	32.029	1.30925	0.00488109	0.133578
ENSMUSG00000025658	Cnksr2	5103.76	-0.343423	0.00491663	0.134186
ENSMUSG00000040936	Ulk4	120.552	0.707961	0.00492042	0.134186
ENSMUSG00000045337	Defb11	5.66159	3.89689	0.00493183	0.134264
ENSMUSG00000031202	Rab39b	744.189	-0.436674	0.00497155	0.135111
ENSMUSG00000094002	Gm9866	494.283	-0.486441	0.00498406	0.135216
ENSMUSG00000021068	Nin	1168.11	-0.390805	0.00505469	0.136859
ENSMUSG00000001418	Glmp	451.688	0.440459	0.00506205	0.136859
ENSMUSG00000049281	Scn3b	4384.24	-0.313415	0.00508643	0.137281
ENSMUSG00000074863	Platr25	109.613	-0.855198	0.0051006	0.137427
ENSMUSG00000029290	Zfp326	481.032	-0.408087	0.00512116	0.137744
ENSMUSG00000047143	Dmrta2	55.5228	1.15297	0.00514081	0.138036
ENSMUSG00000032606	Nicn1	1193.68	-0.50752	0.00515216	0.138104
ENSMUSG00000027452	Acss1	574.592	0.393567	0.00517205	0.138401
ENSMUSG00000027217	Tspan18	599.693	-0.415287	0.0052072	0.139104
ENSMUSG00000040848	Sft2d2	577.035	0.365166	0.00522128	0.139243
ENSMUSG00000030655	Smg1	3365.22	0.269758	0.00529102	0.140863
ENSMUSG00000109408	A930037H05Rik	36.2218	-1.27406	0.00535449	0.142223
ENSMUSG00000042918	Mamstr	30.736	-1.31884	0.00536025	0.142223
ENSMUSG00000090137	Uba52	2696.05	0.46934	0.0053921	0.142827
ENSMUSG00000009075	Cabp7	4670.32	-0.247292	0.00542049	0.143337
ENSMUSG00000063480	Snu13	1144.8	-0.385143	0.00543758	0.143546
ENSMUSG00000063704	Mapk15	48.2865	1.04752	0.0055273	0.14567
ENSMUSG00000039753	Fbxl5	1436.83	-0.431467	0.00554626	0.145924
ENSMUSG00000020788	Atp2a3	134.837	0.703921	0.00557058	0.146319
ENSMUSG00000032204	Aqp9	25.2636	-1.63857	0.00559405	0.146505
ENSMUSG00000057156	Homez	278.85	-0.669084	0.00560005	0.146505
ENSMUSG00000073633	Fbxo36	27.8503	1.242	0.00561006	0.146505
ENSMUSG00000022427	Tomm22	577.966	-0.383027	0.00561594	0.146505
ENSMUSG00000010362	Rdm1	58.6906	0.86443	0.0056244	0.146505
ENSMUSG00000037010	Apln	233.42	0.537307	0.00564864	0.146893
ENSMUSG00000019892	Lrriq1	44.1173	1.19609	0.00565826	0.146899
ENSMUSG00000068798	Rap1a	667.874	-0.429081	0.0056767	0.147134
ENSMUSG00000033159	Cnppd1	436.082	0.411135	0.00575676	0.148896
ENSMUSG00000040037	Negr1	2144.06	-0.360243	0.00576367	0.148896
ENSMUSG00000014444	Piezo1	206.943	0.932122	0.00577444	0.148929
ENSMUSG00000034522	Zfp395	145.079	0.771036	0.00579638	0.149219
ENSMUSG00000022533	Atp13a3	1380.32	-0.31666	0.00580472	0.149219
ENSMUSG00000024909	Efemp2	134.892	0.727706	0.00581716	0.149294
ENSMUSG00000027864	Ptgfrn	219.104	0.531909	0.00585693	0.150026
ENSMUSG00000026739	Bmi1	810.529	-0.464508	0.0058648	0.150026
ENSMUSG00000034647	Ankrd12	1325.78	-0.399978	0.00588191	0.150061
ENSMUSG00000024913	Lrp5	227.012	0.619076	0.0058861	0.150061
ENSMUSG00000026773	Pfkfb3	687.304	-0.362418	0.00589486	0.150061
ENSMUSG00000026029	Casp8	38.2059	1.15103	0.00594823	0.151128
ENSMUSG00000044393	Dsg2	90.6114	0.754862	0.00595607	0.151128
ENSMUSG00000052142	Rasal3	51.2685	1.04789	0.00598958	0.151733
ENSMUSG00000032327	Stra6	272.978	0.511612	0.00600568	0.151895
ENSMUSG00000073643	Wdfy1	617.824	-0.600841	0.00603081	0.152095
ENSMUSG00000002342	Tmem161a	318.499	0.520384	0.00604047	0.152095
ENSMUSG00000028524	Sgip1	2582.99	-0.30066	0.00605757	0.152095
ENSMUSG00000036061	Smug1	207.565	0.520334	0.0060579	0.152095
ENSMUSG00000022893	Adamts1	358.102	0.483002	0.00606209	0.152095
ENSMUSG00000028883	Sema3a	48.72	1.71646	0.00609149	0.152468
ENSMUSG00000022257	Laptm4b	1023.43	0.298418	0.00609637	0.152468
ENSMUSG00000034997	Htr2a	261.984	-0.554392	0.00611242	0.152626
ENSMUSG00000042901	Aida	615.768	-0.471723	0.00614801	0.15327
ENSMUSG00000048696	Mex3d	245.459	0.670053	0.00622117	0.154848
ENSMUSG00000019577	Pdk4	179.397	0.89321	0.00630126	0.156493
ENSMUSG00000032902	Slc16a1	600.071	0.423816	0.00631262	0.156493
ENSMUSG00000054514	Atad3aos	11.2992	2.66004	0.00631721	0.156493
ENSMUSG00000051985	Igfn1	64.3687	2.96347	0.00632735	0.156497
ENSMUSG00000046593	Tmem215	129.859	-0.706142	0.00638749	0.157736
ENSMUSG00000032353	Tmed3	257.15	0.452625	0.00640088	0.157818
ENSMUSG00000030654	Arl6ip1	4458.58	0.270113	0.00645065	0.158795
ENSMUSG00000071415	Rpl23	1238.71	0.398358	0.00646877	0.158905
ENSMUSG00000046707	Csnk2a2	947.532	-0.470742	0.00647537	0.158905
ENSMUSG00000022751	Nit2	89.2656	-0.725273	0.00649154	0.159053
ENSMUSG00000027296	Itpka	2558.52	0.405767	0.0065799	0.160966
ENSMUSG00000032289	Thsd4	1209.48	-0.381011	0.00666685	0.162795
ENSMUSG00000026587	Astn1	4468.52	-0.284499	0.0066754	0.162795
ENSMUSG00000039477	Tnrc18	2367.95	0.321948	0.00671255	0.163446
ENSMUSG00000029361	Nos1	1895.16	-0.293413	0.00673368	0.163471
ENSMUSG00000021702	Thbs4	256.68	-0.532234	0.00673443	0.163471
ENSMUSG00000061838	Suclg2	247.608	0.52609	0.00677192	0.164127
ENSMUSG00000091896	Ube2d2a	2112.81	-0.335022	0.00681345	0.164458
ENSMUSG00000000805	Car4	459.274	-0.362058	0.006818	0.164458
ENSMUSG00000051379	Flrt3	612.368	-0.456678	0.00682045	0.164458
ENSMUSG00000022091	Sorbs3	451.253	0.409297	0.00682752	0.164458
ENSMUSG00000036278	Macrod1	148.708	0.592741	0.00687462	0.165339
ENSMUSG00000086784	Isoc2a	189.885	0.691661	0.00707625	0.169743
ENSMUSG00000020044	Timp3	1555.34	0.331512	0.00707939	0.169743
ENSMUSG00000018920	Cxcl16	17.3134	1.74654	0.00715188	0.171219
ENSMUSG00000024940	Ltbp3	585.971	0.536974	0.00717214	0.171443
ENSMUSG00000002107	Celf2	8864.82	-0.321623	0.00722129	0.172355
ENSMUSG00000093996	Fam205a3	79.2152	1.04193	0.00728109	0.173445
ENSMUSG00000078907	Fam186b	19.3865	-1.72497	0.0072891	0.173445
ENSMUSG00000046192	Iqub	72.8783	0.802023	0.00732854	0.174119
ENSMUSG00000022453	Naga	242.947	0.65222	0.00734734	0.174302
ENSMUSG00000001053	N4bp3	177.98	0.564459	0.00749837	0.177498
ENSMUSG00000049775	Tmsb4x	10103.1	-0.261522	0.00750624	0.177498
ENSMUSG00000020176	Grb10	512.563	0.412161	0.00751602	0.177498
ENSMUSG00000021867	Tmem254b	166.492	1.65732	0.00759073	0.178866
ENSMUSG00000027273	Snap25	23722.6	-0.315081	0.00759678	0.178866
ENSMUSG00000029165	Agbl5	244.923	0.553905	0.0076567	0.180007
ENSMUSG00000001751	Naglu	143.009	0.725362	0.00767032	0.180057
ENSMUSG00000045679	Pqlc3	41.8193	1.01887	0.00769869	0.180252
ENSMUSG00000026213	Stk11ip	452.497	0.456635	0.00770159	0.180252
ENSMUSG00000056162	Cndp1	17.1	2.23873	0.00775241	0.181171
ENSMUSG00000040616	Tmem51	52.9834	1.01067	0.00777829	0.181241
ENSMUSG00000018040	Rrp7a	1176.34	0.436927	0.00778514	0.181241
ENSMUSG00000023826	Prkn	178.642	-0.561018	0.00779008	0.181241
ENSMUSG00000025969	Nrp2	1480.06	-0.266345	0.00781732	0.181351
ENSMUSG00000078350	Smim1	123.905	0.986968	0.0078247	0.181351
ENSMUSG00000029705	Cux1	611.711	0.342182	0.00782953	0.181351
ENSMUSG00000033632	AW554918	227.024	-0.479528	0.00784934	0.181542
ENSMUSG00000070473	Cldn3	10.9125	1.97935	0.00786776	0.1817
ENSMUSG00000072662	Mansc4	9.80395	2.28015	0.00794378	0.182806
ENSMUSG00000049553	Polr1a	727.329	0.353139	0.00794499	0.182806
ENSMUSG00000030084	Plxna1	3797.73	-0.265904	0.00795062	0.182806
ENSMUSG00000043448	Gjc2	202.224	0.605089	0.00799559	0.183387
ENSMUSG00000100131	Gm28439	191.89	-4.13946	0.00799928	0.183387
ENSMUSG00000064181	Rab3ip	698.17	-0.406064	0.00808827	0.185156
ENSMUSG00000074345	Tnfaip8l3	599.677	-0.440598	0.00813886	0.185583
ENSMUSG00000085069	Prdm16os	338.852	0.564625	0.00814695	0.185583
ENSMUSG00000020074	Ccar1	923.205	-0.368891	0.00815042	0.185583
ENSMUSG00000058897	Col25a1	1319.18	-0.340439	0.00815423	0.185583
ENSMUSG00000037738	Nek5	26.0086	1.24786	0.00825561	0.187618
ENSMUSG00000025169	Ogfod3	58.0506	0.838756	0.00827118	0.1877
ENSMUSG00000050321	Neto1	3365.42	-0.442185	0.00828775	0.187804
ENSMUSG00000046962	Zbtb21	319.791	0.40342	0.00831715	0.188198
ENSMUSG00000027966	Col11a1	398.569	-0.51349	0.00835426	0.188765
ENSMUSG00000046818	Ddit4l	91.2725	0.809646	0.00841838	0.189941
ENSMUSG00000004056	Akt2	1242.7	0.365421	0.00843346	0.190007
ENSMUSG00000097971	Gm26917	170.893	0.62384	0.0084501	0.190109
ENSMUSG00000023971	Rrp36	116.762	0.66885	0.00848626	0.190388
ENSMUSG00000067847	Romo1	182.015	0.703012	0.008487	0.190388
ENSMUSG00000038665	Dgki	502.464	0.411095	0.00849891	0.190388
ENSMUSG00000002190	Clgn	178.022	-0.529851	0.00854357	0.191115
ENSMUSG00000041481	Serpina3g	38.2694	-1.53941	0.00856325	0.191282
ENSMUSG00000031255	Sytl4	34.6311	-1.14004	0.00860661	0.191942
ENSMUSG00000035401	Emsy	1036.29	-0.371793	0.00861725	0.191942
ENSMUSG00000085317	Gssos2	13.4859	-1.94099	0.00868161	0.193075
ENSMUSG00000038546	Ranbp9	1221.15	-0.488738	0.00870192	0.193075
ENSMUSG00000020775	Mrpl38	454.65	0.621868	0.00870505	0.193075
ENSMUSG00000055540	Epha6	569.362	0.51688	0.00874238	0.193629
ENSMUSG00000019872	Smpdl3a	326.001	0.424115	0.0087828	0.19425
ENSMUSG00000025736	Jmjd8	421.902	0.458311	0.00881676	0.194726
ENSMUSG00000024247	Pkdcc	189.886	0.587044	0.00883932	0.19495
ENSMUSG00000021708	Rasgrf2	1611.5	-0.338392	0.00899618	0.198131
ENSMUSG00000057335	Cep170	1346.47	-0.327951	0.00901771	0.198225
ENSMUSG00000057766	Ankrd29	396.152	-0.398663	0.00902572	0.198225
ENSMUSG00000025492	Ifitm3	91.3951	0.888965	0.00904727	0.198272
ENSMUSG00000059810	Rgs3	327.671	0.538013	0.00905316	0.198272
ENSMUSG00000033491	Prss35	121.019	-0.654888	0.00907327	0.198435
ENSMUSG00000026163	Sphkap	5170.05	-0.299515	0.00912391	0.199265
ENSMUSG00000027875	Hmgcs2	112.668	0.848741	0.00914712	0.19943
ENSMUSG00000061080	Lsamp	6357.49	-0.263198	0.0091569	0.19943
ENSMUSG00000026797	Stxbp1	9917.88	-0.213968	0.00920116	0.200116
ENSMUSG00000001119	Col6a1	848.6	-0.343193	0.00921939	0.200235
ENSMUSG00000035864	Syt1	19738	-0.334099	0.00926862	0.200991
ENSMUSG00000037996	Slc24a2	12310.6	-0.364563	0.00928535	0.200991
ENSMUSG00000027500	Stmn2	3945.26	-0.312626	0.00929929	0.200991
ENSMUSG00000036181	H1f2	331.773	0.592446	0.00931137	0.200991
ENSMUSG00000073650	Catip	51.9467	0.947676	0.00931832	0.200991
ENSMUSG00000028528	Dnajc6	5175.87	-0.269652	0.00933554	0.201086
ENSMUSG00000110631	Gm42047	57.06	1.55097	0.0094184	0.202592
ENSMUSG00000024286	Ccny	2267.71	-0.326724	0.00948102	0.20366
ENSMUSG00000006010	Odr4	756.728	-0.315241	0.00951229	0.203935
ENSMUSG00000001604	Tcea3	13.2233	2.22886	0.00952253	0.203935
ENSMUSG00000028341	Nr4a3	1535.77	-0.322256	0.00953476	0.203935
ENSMUSG00000039219	Arid4b	1032.75	-0.339733	0.00955817	0.203935
ENSMUSG00000031853	Map3k21	53.2665	0.867702	0.00956119	0.203935
ENSMUSG00000022762	Ncam2	1017.6	-0.371264	0.00957187	0.203935
ENSMUSG00000038290	Smg6	778.037	-0.300396	0.00961432	0.204432
ENSMUSG00000021693	Kif2a	1407.79	-0.375302	0.00962123	0.204432
ENSMUSG00000027433	Xrn2	689.774	-0.532023	0.0097548	0.206989
ENSMUSG00000006784	Ttc25	36.1758	1.14994	0.00991466	0.210053
ENSMUSG00000006344	Ggt5	63.4263	0.853121	0.00992599	0.210053
ENSMUSG00000029098	Acox3	472.104	0.367714	0.00998754	0.211071
ENSMUSG00000043311	D17H6S53E	105.809	0.835153	0.0100361	0.211778
ENSMUSG00000000085	Scmh1	645.325	-0.32482	0.010048	0.211778
ENSMUSG00000087385	Frg2f1	94.5496	0.672709	0.010162	0.213567
ENSMUSG00000053025	Sv2b	7766.03	-0.327875	0.0101746	0.213567
ENSMUSG00000052962	Mrpl35	339.908	-0.522411	0.0101772	0.213567
ENSMUSG00000049744	Arhgap15	180.495	-0.54737	0.0101874	0.213567
ENSMUSG00000024339	Tap2	142.827	0.789554	0.0102898	0.214965
ENSMUSG00000032599	Ip6k2	1731.79	-0.302698	0.0102921	0.214965
ENSMUSG00000068523	Gng5	242.888	0.503677	0.0102952	0.214965
ENSMUSG00000006057	Atp5g1	1732.28	0.338756	0.0103093	0.214973
ENSMUSG00000040836	Gpr161	1215.26	-0.293484	0.0103746	0.216048
ENSMUSG00000043535	Setx	1353.04	-0.373076	0.0104346	0.21701
ENSMUSG00000018189	Uchl5	310.226	-0.424323	0.0104669	0.217392
ENSMUSG00000040022	Rab11fip2	1254.29	-0.475955	0.0105073	0.217944
ENSMUSG00000037627	Rgs22	25.529	1.48925	0.0105307	0.217952
ENSMUSG00000026630	Batf3	8.16998	2.33831	0.010544	0.217952
ENSMUSG00000024190	Dusp1	207.083	0.551598	0.0105617	0.217952
ENSMUSG00000025856	Pdgfa	397.049	0.375393	0.0105633	0.217952
ENSMUSG00000037747	Phyhipl	2393.79	-0.282974	0.0105899	0.218214
ENSMUSG00000018339	Gpx3	95.6513	1.13589	0.0107655	0.221541
ENSMUSG00000025795	Rassf3	213.852	0.480501	0.0107824	0.221597
ENSMUSG00000031431	Tsc22d3	838.721	-0.309122	0.0108401	0.222491
ENSMUSG00000074968	Ano3	2336.38	-0.354855	0.0110086	0.225655
ENSMUSG00000024242	Map4k3	1744.85	-0.333803	0.0110457	0.22612
ENSMUSG00000013663	Pten	2822.32	-0.281152	0.0111493	0.227879
ENSMUSG00000060261	Gtf2i	4106.67	-0.290013	0.0111607	0.227879
ENSMUSG00000089661	Mia	30.2687	1.15223	0.0111806	0.227988
ENSMUSG00000020902	Ntn1	132.254	0.635009	0.0112037	0.228093
ENSMUSG00000000275	Trim25	129.265	0.656327	0.0112296	0.228093
ENSMUSG00000060519	Tor3a	128.036	0.643401	0.0112366	0.228093
ENSMUSG00000030557	Mef2a	3361.23	-0.378034	0.0112439	0.228093
ENSMUSG00000024639	Gnaq	4258.71	-0.318699	0.0112632	0.228114
ENSMUSG00000026000	Lancl1	2238.45	-0.264571	0.0112837	0.228114
ENSMUSG00000006050	Sra1	346.895	0.420291	0.0112886	0.228114
ENSMUSG00000030846	Tial1	1761.01	-0.340185	0.0113528	0.228705
ENSMUSG00000073878	Gm13304	28.0698	7.25529	0.0113542	0.228705
ENSMUSG00000030677	Kif22	62.3353	1.03757	0.0113616	0.228705
ENSMUSG00000002900	Lamb1	788.914	0.311852	0.0114234	0.229654
ENSMUSG00000002550	Uck1	483.908	0.372088	0.0114529	0.229952
ENSMUSG00000038520	Tbc1d17	649.355	-0.438146	0.0114979	0.230561
ENSMUSG00000000056	Narf	827.895	-0.394543	0.0115556	0.230681
ENSMUSG00000078671	Chd2	1110.2	-0.454289	0.0115569	0.230681
ENSMUSG00000025857	Dnaaf5	149.931	0.556183	0.0115619	0.230681
ENSMUSG00000019848	Popdc3	77.3026	-0.70927	0.0115756	0.230681
ENSMUSG00000028282	Casp8ap2	244.788	-0.594586	0.0115775	0.230681
ENSMUSG00000110170	St6galnac2	21.128	1.68925	0.0116107	0.231046
ENSMUSG00000062203	Gspt1	1229.46	-0.29441	0.0116252	0.231046
ENSMUSG00000027301	Oxt	2.49152	4.72574	0.0117086	NA
ENSMUSG00000097649	Gm10561	90.7732	-0.70319	0.0117205	0.232645
ENSMUSG00000019877	Serinc1	12877.2	-0.327298	0.0117782	0.233263
ENSMUSG00000022779	Top3b	654.23	0.361119	0.0117955	0.233263
ENSMUSG00000032601	Prkar2a	1003.31	-0.452831	0.0118158	0.233263
ENSMUSG00000062580	Timm17a	887.934	0.376835	0.0118222	0.233263
ENSMUSG00000018677	Slc25a39	682.483	0.384788	0.0118268	0.233263
ENSMUSG00000024211	Grm8	55.4591	0.847847	0.0118409	0.233263
ENSMUSG00000041716	Gm20604	309.152	-0.390821	0.0119527	0.23517
ENSMUSG00000021816	Ppp3cb	5578.81	-0.32143	0.0119785	0.235298
ENSMUSG00000068882	Ssb	1219.45	-0.380204	0.0119892	0.235298
ENSMUSG00000044067	Gpr22	1551.39	-0.399018	0.0120195	0.235598
ENSMUSG00000009394	Syn2	11348	-0.261179	0.012039	0.235686
ENSMUSG00000074264	Amy1	352.77	-0.442661	0.0120601	0.235803
ENSMUSG00000041845	Rhod	14.9593	1.57812	0.0121422	0.23662
ENSMUSG00000111837	Gm47135	54.8469	-0.868567	0.0121469	0.23662
ENSMUSG00000039470	Zdhhc2	690.442	-0.316102	0.0121472	0.23662
ENSMUSG00000040952	Rps19	1308.23	0.475999	0.0121677	0.236726
ENSMUSG00000018395	Kif3a	1892.53	-0.299335	0.0122633	0.237735
ENSMUSG00000035067	Xkr6	64.3906	0.749547	0.0122647	0.237735
ENSMUSG00000022201	Zfr	4627.26	-0.306768	0.012265	0.237735
ENSMUSG00000064368	mt-Nd6	11057.6	-0.354733	0.0122976	0.237807
ENSMUSG00000034543	Morc2a	836.552	-0.353664	0.0123118	0.237807
ENSMUSG00000049038	Mterf2	158.361	-0.612442	0.0123249	0.237807
ENSMUSG00000051674	Dcun1d4	1594.12	-0.399984	0.0123294	0.237807
ENSMUSG00000027006	Dnajc10	1140.73	-0.360191	0.0124207	0.239274
ENSMUSG00000031808	Slc27a1	1745.32	0.329694	0.0124447	0.239441
ENSMUSG00000027367	Stard7	1802.67	-0.352094	0.0124766	0.239593
ENSMUSG00000026457	Adipor1	855.964	0.287573	0.0124831	0.239593
ENSMUSG00000087141	Plcxd2	564.683	-0.438291	0.0125483	0.240549
ENSMUSG00000085260	Med9os	6.19774	-2.4386	0.0126312	0.24179
ENSMUSG00000047793	Sned1	311.921	0.742007	0.0126438	0.24179
ENSMUSG00000045128	Rpl18a	1953.88	0.326776	0.0126622	0.241847
ENSMUSG00000000732	Icosl	240.893	-0.440306	0.0126979	0.241857
ENSMUSG00000111990	Gm47033	62.6092	-0.917838	0.0127073	0.241857
ENSMUSG00000046442	Ppm1e	8237.34	-0.299229	0.0127214	0.241857
ENSMUSG00000023411	Nfatc4	39.6504	-1.78293	0.0127244	0.241857
ENSMUSG00000056899	Immp2l	41.4127	-1.3017	0.0127447	0.241948
ENSMUSG00000045975	C2cd2	215.828	-0.536368	0.0127825	0.242372
ENSMUSG00000038756	Ttll6	32.5186	1.1851	0.0128222	0.242831
ENSMUSG00000019782	Rwdd1	439.726	-0.355814	0.0128717	0.243089
ENSMUSG00000075316	Scn9a	81.5185	-0.669148	0.0128735	0.243089
ENSMUSG00000104195	B230377A18Rik	13.2995	1.64214	0.0128822	0.243089
ENSMUSG00000038065	Mturn	3367.41	-0.252919	0.0129246	0.243595
ENSMUSG00000022503	Nubp1	221.037	0.471184	0.0130187	0.244698
ENSMUSG00000013921	Clip3	6699.09	-0.238225	0.0130293	0.244698
ENSMUSG00000061603	Akap6	3648.03	-0.320038	0.0130311	0.244698
ENSMUSG00000062257	Opcml	3321.47	-0.300798	0.0130456	0.244698
ENSMUSG00000026110	Mgat4a	771.505	-0.342338	0.0130668	0.244804
ENSMUSG00000030689	Ino80e	460.552	0.379382	0.0130851	0.244854
ENSMUSG00000074776	Gm10754	33.2002	-1.45616	0.0131829	0.246389
ENSMUSG00000033149	Phldb2	125.671	0.607105	0.0132292	0.246518
ENSMUSG00000034390	Cmip	2448.13	-0.251073	0.0132525	0.246518
ENSMUSG00000092405	Gm20402	5.06237	3.16886	0.013267	0.246518
ENSMUSG00000040640	Erc2	3649.73	-0.348701	0.0132739	0.246518
ENSMUSG00000002831	Plin4	179.37	-0.679591	0.0132818	0.246518
ENSMUSG00000045594	Glb1	265.025	0.453341	0.013308	0.246518
ENSMUSG00000008489	Elavl2	1279.3	-0.384777	0.0133155	0.246518
ENSMUSG00000071341	Egr4	316.845	0.446324	0.0133155	0.246518
ENSMUSG00000100235	Gm28557	18.3909	1.48142	0.0133574	0.247002
ENSMUSG00000044986	Tst	233.207	0.547872	0.0134301	0.248054
ENSMUSG00000042406	Atf4	1084.81	0.290832	0.0134478	0.248088
ENSMUSG00000026104	Stat1	377.389	0.379475	0.013507	0.24864
ENSMUSG00000031816	Mthfsd	619.993	0.458123	0.0135177	0.24864
ENSMUSG00000024885	Aldh3b1	57.8979	0.886902	0.0135253	0.24864
ENSMUSG00000030729	Pgm2l1	7265.06	-0.291079	0.0135661	0.24907
ENSMUSG00000045973	Slc25a51	1840.57	-0.253377	0.0135804	0.24907
ENSMUSG00000091337	Eid1	2776.28	-0.254515	0.0136028	0.249188
ENSMUSG00000026156	B3gat2	470.666	-0.445325	0.0136419	0.249613
ENSMUSG00000002812	Flii	765.568	0.304621	0.0136744	0.249916
ENSMUSG00000027654	Fam83d	44.154	-0.958591	0.0137254	0.250557
ENSMUSG00000071648	Rom1	59.2527	0.816933	0.0137761	0.250971
ENSMUSG00000025777	Gdap1	1879.38	-0.287673	0.0137801	0.250971
ENSMUSG00000030469	Zfp719	240.877	0.450093	0.0138651	0.252163
ENSMUSG00000015342	Xk	437.599	-0.486261	0.0138777	0.252163
ENSMUSG00000045648	Vwc2l	66.3757	0.976123	0.0139999	0.254089
ENSMUSG00000031432	Prps1	1003.14	-0.356346	0.0140565	0.254626
ENSMUSG00000028971	Cort	26.5792	1.25982	0.014062	0.254626
ENSMUSG00000016256	Ctsz	308.13	0.545467	0.0140791	0.254641
ENSMUSG00000074635	3110070M22Rik	10.7568	1.97927	0.0141386	0.255423
ENSMUSG00000038965	Ube2l3	2001.24	-0.253711	0.0141998	0.256233
ENSMUSG00000045967	Gpr158	2321.7	-0.299388	0.0142724	0.257247
ENSMUSG00000032487	Ptgs2	465.399	-0.540085	0.0142969	0.257393
ENSMUSG00000059456	Ptk2b	15302.4	-0.238449	0.0143155	0.257432
ENSMUSG00000031792	Usb1	84.999	0.768131	0.0143653	0.257746
ENSMUSG00000078816	Prkcg	9545.39	-0.215056	0.0143884	0.257746
ENSMUSG00000005338	Cadm3	6269.24	-0.219804	0.0143984	0.257746
ENSMUSG00000061524	Zic2	194.371	0.563057	0.0144045	0.257746
ENSMUSG00000026014	Raph1	944.033	-0.421549	0.0144151	0.257746
ENSMUSG00000027350	Chgb	7231.08	-0.220944	0.0144875	0.258643
ENSMUSG00000021339	Mrs2	1761.6	-0.243021	0.0145046	0.258643
ENSMUSG00000090031	4732440D04Rik	98.4081	0.723684	0.0145198	0.258643
ENSMUSG00000026977	2022-03-07	1098.66	-0.47649	0.0145313	0.258643
ENSMUSG00000086284	Frmpd1os	2.40759	4.67751	0.0145761	NA
ENSMUSG00000041323	Ak7	100.909	0.651665	0.0145784	0.259187
ENSMUSG00000062960	Kdr	336.669	0.487962	0.0146224	0.259675
ENSMUSG00000033029	1700088E04Rik	54.7133	0.906186	0.0146662	0.260158
ENSMUSG00000018585	Atox1	271.788	0.505582	0.0146986	0.26044
ENSMUSG00000033102	Cdc14b	223.301	0.484638	0.0147625	0.261195
ENSMUSG00000003604	Aven	261.618	-0.551335	0.0147788	0.261195
ENSMUSG00000050592	Fam78a	81.1298	1.25789	0.0147912	0.261195
ENSMUSG00000078636	Gm7336	493.048	0.507482	0.0148834	0.262526
ENSMUSG00000089996	Tmsb15b2	20.9673	-1.66505	0.0149208	0.262891
ENSMUSG00000040687	Madd	4054.99	-0.241617	0.0149595	0.263277
ENSMUSG00000036769	Wdr44	320.311	-0.463242	0.0150009	0.26371
ENSMUSG00000024222	Fkbp5	1049.4	-0.301295	0.0150917	0.265009
ENSMUSG00000022674	Ube2v2	1052.31	-0.498627	0.015122	0.265244
ENSMUSG00000050965	Prkca	6135.91	-0.317593	0.0151779	0.265928
ENSMUSG00000050953	Gja1	2824.94	-0.276479	0.0152043	0.266093
ENSMUSG00000070822	Zscan18	365.418	-0.378283	0.0153098	0.267641
ENSMUSG00000028926	Cdk14	4135.23	-0.272855	0.0153303	0.267699
ENSMUSG00000051435	Fhad1	122.882	0.629756	0.015381	0.268287
ENSMUSG00000033792	Atp7a	144.462	0.556541	0.0154104	0.268501
ENSMUSG00000064341	mt-Nd1	72670.4	-0.306179	0.0154636	0.269078
ENSMUSG00000036533	Cdc42ep3	62.1547	0.941994	0.0154899	0.269078
ENSMUSG00000021900	Btd	121.445	0.605639	0.015495	0.269078
ENSMUSG00000027709	Mccc1	499.528	0.339379	0.0155437	0.269445
ENSMUSG00000007656	Arpp19	1031.02	0.42249	0.0155505	0.269445
ENSMUSG00000028413	B4galt1	168.966	0.578424	0.0155797	0.269653
ENSMUSG00000027776	Il12a	7.81885	-2.22899	0.0156956	0.271278
ENSMUSG00000071398	2410004P03Rik	61.3377	0.855724	0.0157082	0.271278
ENSMUSG00000097428	AW047730	347.078	0.608668	0.0157584	0.271717
ENSMUSG00000091243	Vgll3	175.697	-0.612409	0.0157683	0.271717
ENSMUSG00000035681	Kcnc2	1483.04	-0.33119	0.0158006	0.271975
ENSMUSG00000020561	Twistnb	200.578	-0.475364	0.0158378	0.272013
ENSMUSG00000024976	Shoc2	816.096	-0.399225	0.0158726	0.272013
ENSMUSG00000050711	Scg2	1993.02	-0.243226	0.015873	0.272013
ENSMUSG00000039652	Cpeb3	1116.87	-0.269354	0.0158817	0.272013
ENSMUSG00000097789	Gm2115	2396.09	-0.219039	0.0158964	0.272013
ENSMUSG00000029004	Kmt2e	1930.26	-0.293395	0.0159227	0.272013
ENSMUSG00000055322	Tns1	910.876	0.407671	0.0159242	0.272013
ENSMUSG00000027438	Napb	7441.38	-0.281345	0.015968	0.272464
ENSMUSG00000035394	Cfap53	12.6216	1.89151	0.016021	0.27307
ENSMUSG00000054874	Pcnx3	1196.4	0.288083	0.016048	0.273234
ENSMUSG00000112121	C230072F16Rik	23.2638	1.80499	0.0161623	0.274882
ENSMUSG00000034449	Dhrs11	58.31	0.75349	0.0162194	0.275091
ENSMUSG00000078606	Gm4070	64.2497	-1.2334	0.0162317	0.275091
ENSMUSG00000028033	Kcnq5	1711.09	-0.397153	0.0162657	0.275091
ENSMUSG00000025899	Alkbh8	677.039	-0.37149	0.0162746	0.275091
ENSMUSG00000033386	Frrs1	54.6362	0.989839	0.0162768	0.275091
ENSMUSG00000020745	Pafah1b1	8370.07	-0.302094	0.0162799	0.275091
ENSMUSG00000026707	Nsun6	93.1729	-0.825016	0.0162979	0.2751
ENSMUSG00000074634	Tmem267	247.083	0.633302	0.0163512	0.275457
ENSMUSG00000036661	Dennd3	136.27	0.71589	0.0163542	0.275457
ENSMUSG00000021567	Nkd2	222.318	-0.449419	0.0164247	0.276209
ENSMUSG00000054027	Nt5dc3	5004.71	-0.223126	0.0164341	0.276209
ENSMUSG00000092536	Gm20501	29.556	1.07178	0.0164741	0.276584
ENSMUSG00000064367	mt-Nd5	67709.7	-0.372438	0.0165177	0.276827
ENSMUSG00000042197	Zfp451	970.462	-0.346219	0.0165238	0.276827
ENSMUSG00000029166	Mapre3	2801.36	-0.275631	0.0166017	0.277835
ENSMUSG00000016942	Tmprss6	13.6	-2.10677	0.0166386	0.277867
ENSMUSG00000017478	Zc3h18	617.924	0.345793	0.0166391	0.277867
ENSMUSG00000021186	Fbln5	74.7628	0.927744	0.0166977	0.27855
ENSMUSG00000037149	Ddx1	1467.28	-0.267632	0.016753	0.279175
ENSMUSG00000023951	Vegfa	1153.04	0.375844	0.0170638	0.284052
ENSMUSG00000001663	Gstt1	64.9264	0.757172	0.0171193	0.284674
ENSMUSG00000094800	Gm9780	11.9107	2.44796	0.0171639	0.285113
ENSMUSG00000021366	Hivep1	584.803	0.35092	0.0172026	0.285166
ENSMUSG00000015222	Map2	19754	-0.23165	0.0172134	0.285166
ENSMUSG00000057181	5730455P16Rik	1255.88	-0.314981	0.0172325	0.285166
ENSMUSG00000063052	Lrrc40	622.407	-0.39557	0.0172398	0.285166
ENSMUSG00000034471	Caskin2	461.352	0.342431	0.0172775	0.285265
ENSMUSG00000027015	Cybrd1	94.1089	-0.686515	0.0172822	0.285265
ENSMUSG00000002910	Arrdc2	214.057	-0.550621	0.0173121	0.285366
ENSMUSG00000055805	Fmnl1	1903.68	-0.247295	0.0173247	0.285366
ENSMUSG00000061411	Nol4l	1076	-0.29543	0.0173896	0.286096
ENSMUSG00000008859	Rala	823.976	-0.278138	0.0174248	0.286096
ENSMUSG00000036160	Surf6	237.925	0.458063	0.0174595	0.286096
ENSMUSG00000070392	Gm20634	138.382	0.899266	0.0174749	0.286096
ENSMUSG00000031284	Pak3	2036.17	-0.301395	0.017476	0.286096
ENSMUSG00000004031	Brinp2	1410.56	-0.244031	0.0174785	0.286096
ENSMUSG00000055839	Elob	1136.98	0.371736	0.0175112	0.286333
ENSMUSG00000058297	Spock2	12755.5	-0.210686	0.0175568	0.286779
ENSMUSG00000045333	Zfp423	312.016	0.428742	0.0175864	0.286963
ENSMUSG00000025504	Eps8l2	107.883	0.866759	0.0176805	0.288199
ENSMUSG00000026841	Fibcd1	2795.54	-0.232366	0.0177448	0.288832
ENSMUSG00000031026	Trim66	290.991	0.448428	0.0177561	0.288832
ENSMUSG00000035929	H2-Q4	56.9711	0.813975	0.0178026	0.289288
ENSMUSG00000000555	Itga5	30.4858	1.1121	0.0178307	0.289444
ENSMUSG00000036469	2022-03-01	531.874	-0.395287	0.0178973	0.290194
ENSMUSG00000015850	Adamtsl4	102.873	0.650805	0.0179139	0.290194
ENSMUSG00000016028	Celsr1	183.538	0.554261	0.0179441	0.290384
ENSMUSG00000044807	Zfp354c	774.051	-0.394453	0.017964	0.290406
ENSMUSG00000024084	Qpct	147.85	-0.487364	0.0179869	0.290477
ENSMUSG00000020846	Rflnb	179.955	0.442167	0.018043	0.291077
ENSMUSG00000055567	Unc80	6386.39	-0.265928	0.0180612	0.291077
ENSMUSG00000034187	Nsf	16994.9	-0.232403	0.0181253	0.291669
ENSMUSG00000033623	Pcgf3	854.65	-0.320367	0.01815	0.291669
ENSMUSG00000038174	Fam126b	1866.63	-0.291749	0.0181787	0.291669
ENSMUSG00000033991	Ttc37	413.939	-0.48405	0.0181872	0.291669
ENSMUSG00000042289	Hsd3b7	111.181	0.592127	0.0181909	0.291669
ENSMUSG00000033053	1700028P14Rik	12.1273	1.65615	0.0182469	0.292267
ENSMUSG00000061666	Gdpd1	600.749	-0.336717	0.0183864	0.29403
ENSMUSG00000026211	Obsl1	378.97	0.587628	0.0183945	0.29403
ENSMUSG00000024769	Cdc42bpg	166.998	0.585434	0.0185798	0.296629
ENSMUSG00000010505	Myt1	301.962	-0.392708	0.0186053	0.296629
ENSMUSG00000008206	Cers4	1421.31	0.284709	0.0186138	0.296629
ENSMUSG00000030246	Ldhb	3595.13	0.23558	0.0186398	0.296742
ENSMUSG00000039145	Camk1d	4133.22	-0.317301	0.0187049	0.297477
ENSMUSG00000030045	Mrpl19	378.223	-0.474313	0.0187594	0.29804
ENSMUSG00000087143	A830082K12Rik	169.394	-0.535515	0.0188049	0.298267
ENSMUSG00000063600	Egfem1	105.191	-0.733397	0.0188203	0.298267
ENSMUSG00000030341	Tnfrsf1a	145.757	0.521916	0.0188307	0.298267
ENSMUSG00000037966	Ninj1	162.952	0.48147	0.0188663	0.298529
ENSMUSG00000018574	Acadvl	550.39	0.34073	0.0188863	0.298545
ENSMUSG00000091264	Smim13	3105.78	-0.280649	0.0189171	0.29873
ENSMUSG00000035941	Ibtk	454.61	-0.580757	0.0189935	0.299635
ENSMUSG00000039693	Msantd3	130.682	-0.584195	0.0190642	0.300448
ENSMUSG00000001039	B9d1	101.244	0.589874	0.0191039	0.300771
ENSMUSG00000047187	Rab2a	4075.12	-0.236063	0.0191985	0.301666
ENSMUSG00000040269	Mrps28	71.5774	0.705565	0.0191992	0.301666
ENSMUSG00000060176	Kif27	77.0341	0.637339	0.0192546	0.301752
ENSMUSG00000026278	Bok	856.221	0.379028	0.0192595	0.301752
ENSMUSG00000021824	Ap3m1	1056.56	-0.451258	0.0192624	0.301752
ENSMUSG00000090963	Gm17655	15.2814	-2.2717	0.0193011	0.301903
ENSMUSG00000118425	Gm50470	14.2041	6.26469	0.0193106	0.301903
ENSMUSG00000046699	Slitrk4	801.851	-0.500255	0.0193824	0.302725
ENSMUSG00000070426	Rnf121	387.15	0.374993	0.0194289	0.302862
ENSMUSG00000038916	Soga3	1047.86	-0.418061	0.0194298	0.302862
ENSMUSG00000026932	Nacc2	1692.33	0.292105	0.019478	0.302967
ENSMUSG00000038387	Rras	83.4191	0.61446	0.0195036	0.302967
ENSMUSG00000063663	Brwd3	341.224	0.440491	0.0195057	0.302967
ENSMUSG00000026176	Ctdsp1	404.781	0.423054	0.0195269	0.302967
ENSMUSG00000022707	Gbe1	140.562	0.541148	0.0195331	0.302967
ENSMUSG00000053825	Ppfia2	2835.86	-0.293408	0.0196385	0.304287
ENSMUSG00000031066	Usp11	2085.61	-0.232662	0.0197003	0.304287
ENSMUSG00000036572	Upf3b	383.145	-0.35096	0.019706	0.304287
ENSMUSG00000097750	Gm4673	87.7355	0.809073	0.0197136	0.304287
ENSMUSG00000027748	Trpc4	803.789	-0.27412	0.0197346	0.304287
ENSMUSG00000041881	Ndufa7	533.933	0.344928	0.0197397	0.304287
ENSMUSG00000047259	Mc4r	80.2133	-0.659275	0.0197719	0.304287
ENSMUSG00000031590	Frg1	173.91	-0.487438	0.0197735	0.304287
ENSMUSG00000018858	Mrpl58	385.782	0.336167	0.0198318	0.304787
ENSMUSG00000022817	Itgb5	681.177	0.360626	0.0198576	0.304787
ENSMUSG00000025925	Terf1	90.3467	-0.641504	0.0198643	0.304787
ENSMUSG00000114230	Gm48239	336.125	-0.507729	0.0199372	0.305606
ENSMUSG00000085148	Mir22hg	369.715	-0.346932	0.0200149	0.306498
ENSMUSG00000028557	Rnf11	2992.05	-0.297135	0.0200808	0.306939
ENSMUSG00000072872	Rybp	1016.83	-0.286117	0.0200829	0.306939
ENSMUSG00000022199	Slc22a17	9820.82	0.309597	0.0201963	0.307994
ENSMUSG00000011096	Akt1s1	608.556	0.438577	0.0202204	0.307994
ENSMUSG00000025939	Ube2w	820.208	-0.256312	0.0202218	0.307994
ENSMUSG00000048978	Nrsn1	3458.01	-0.279967	0.0202304	0.307994
ENSMUSG00000037020	Wdr62	28.6901	-1.23955	0.0203999	0.310272
ENSMUSG00000026399	Cd55	101.129	0.589677	0.0204376	0.310544
ENSMUSG00000025370	Cdh9	588.318	-0.361468	0.0204996	0.311185
ENSMUSG00000020782	Llgl2	38.7928	1.25733	0.0205708	0.311964
ENSMUSG00000020849	Ywhae	9999.39	-0.247822	0.0206091	0.312243
ENSMUSG00000060708	Bloc1s4	169.771	0.515409	0.0206434	0.312461
ENSMUSG00000041817	Fam169a	867.73	-0.358157	0.0206793	0.312703
ENSMUSG00000021466	Ptch1	937.437	0.284498	0.0207021	0.312746
ENSMUSG00000059325	Hopx	514.067	0.515867	0.0207721	0.313501
ENSMUSG00000026585	Kifap3	3880.87	-0.29219	0.0208106	0.313556
ENSMUSG00000038690	Atp5j2	1117.84	0.363616	0.0208157	0.313556
ENSMUSG00000029571	Tmem106b	3396.27	-0.394863	0.0208523	0.313805
ENSMUSG00000039349	C130074G19Rik	158.627	0.755277	0.0208834	0.313971
ENSMUSG00000096914	Galntl6	315.776	-0.429426	0.0209042	0.313983
ENSMUSG00000041729	Coro2b	3756.53	-0.201274	0.020935	0.314095
ENSMUSG00000046079	Lrrc8d	888.243	-0.28406	0.0209985	0.314095
ENSMUSG00000037400	Atp11b	1682.21	-0.275035	0.0209992	0.314095
ENSMUSG00000022044	Stmn4	1312.4	-0.293206	0.0210163	0.314095
ENSMUSG00000030894	Tpp1	1176.69	0.28795	0.0210547	0.314095
ENSMUSG00000034488	Edil3	1669.22	-0.299459	0.0210591	0.314095
ENSMUSG00000039298	Cdk5rap2	508.78	0.569979	0.0210657	0.314095
ENSMUSG00000037984	Neurod6	2646.83	-0.324266	0.0210722	0.314095
ENSMUSG00000035126	Wdr78	203.578	0.585473	0.0211091	0.314095
ENSMUSG00000098557	Kctd12	3368.13	-0.235666	0.021128	0.314095
ENSMUSG00000021118	Plek2	12.1405	1.71163	0.0211507	0.314095
ENSMUSG00000034706	Dnaic2	57.3225	0.751241	0.0211527	0.314095
ENSMUSG00000063873	Slc24a3	3197.95	-0.216966	0.021172	0.314095
ENSMUSG00000037977	6430571L13Rik	39.5046	0.885622	0.0212816	0.315208
ENSMUSG00000026782	Abi2	3190.68	-0.261164	0.0213024	0.315208
ENSMUSG00000108616	Gm35040	411.263	-0.335424	0.0213074	0.315208
ENSMUSG00000066456	Hmgn3	574.626	-0.370102	0.0213592	0.315677
ENSMUSG00000021929	Kpna3	1471.3	-0.320401	0.0213984	0.31596
ENSMUSG00000027479	Mapre1	1286.84	-0.365518	0.0214541	0.316483
ENSMUSG00000038775	Vill	35.4308	1.71151	0.0214922	0.316601
ENSMUSG00000034780	B3galt1	582.901	-0.342625	0.0215024	0.316601
ENSMUSG00000010307	Tmem86a	167.155	0.534197	0.0215505	0.316883
ENSMUSG00000020520	Galnt10	166.681	0.52207	0.0215621	0.316883
ENSMUSG00000102336	Gm37233	53.3856	0.78381	0.0215828	0.316891
ENSMUSG00000048546	Tob2	429.371	0.449135	0.021659	0.317713
ENSMUSG00000039680	Mrps6	302.349	0.361638	0.0216801	0.317724
ENSMUSG00000043061	Tmem18	645.031	-0.310033	0.0217364	0.317988
ENSMUSG00000025920	Stau2	1772.97	-0.300535	0.0217386	0.317988
ENSMUSG00000079339	Ifit1bl1	40.5932	-0.946011	0.0217848	0.318259
ENSMUSG00000051344	Plekhm3	807.061	-0.334135	0.0217977	0.318259
ENSMUSG00000093954	Gm16867	44.6647	8.95799	0.0218874	0.31927
ENSMUSG00000004366	Sst	1403.56	0.41547	0.0219196	0.319444
ENSMUSG00000035948	Acss3	37.6364	1.23363	0.0220654	0.32127
ENSMUSG00000049739	Zfp646	486.57	0.339144	0.0221202	0.321505
ENSMUSG00000038650	Rnh1	466.306	0.367448	0.0221856	0.321505
ENSMUSG00000050708	Ftl1	2981.17	0.370374	0.0222128	0.321505
ENSMUSG00000020186	Csrp2	67.9499	0.829214	0.0222157	0.321505
ENSMUSG00000067276	Capn6	41.8037	0.929754	0.0222189	0.321505
ENSMUSG00000015605	Srf	665.819	0.364906	0.0222189	0.321505
ENSMUSG00000033998	Kcnk1	1048.32	0.240441	0.0222251	0.321505
ENSMUSG00000032702	Kank1	352.784	0.372268	0.0222597	0.32171
ENSMUSG00000039501	Znfx1	830.435	0.283239	0.0223284	0.322405
ENSMUSG00000052727	Map1b	18628.3	-0.259635	0.0223704	0.322572
ENSMUSG00000064370	mt-Cytb	105388	-0.261114	0.0223989	0.322572
ENSMUSG00000078747	Gm20878	29.0367	1.41308	0.0224159	0.322572
ENSMUSG00000026923	Notch1	669.547	0.470042	0.0224223	0.322572
ENSMUSG00000023079	Gtf2ird1	285.288	0.458816	0.0224614	0.322838
ENSMUSG00000031601	Cnot7	1326.66	-0.246113	0.0225374	0.323394
ENSMUSG00000020828	Pld2	329.717	-0.384704	0.0225413	0.323394
ENSMUSG00000039361	Picalm	2136.84	-0.304937	0.0225959	0.323436
ENSMUSG00000021109	Hif1a	1223.18	-0.288082	0.0226168	0.323436
ENSMUSG00000033769	Exoc6b	2135.78	-0.272589	0.0226292	0.323436
ENSMUSG00000032826	Ank2	12153.9	-0.229057	0.0226312	0.323436
ENSMUSG00000087006	Gm13889	378.729	0.536548	0.0226473	0.323436
ENSMUSG00000057093	Zfp607b	213.978	-0.403286	0.0227311	0.323576
ENSMUSG00000100153	Ppp1ccb	156.667	-0.641725	0.0227341	0.323576
ENSMUSG00000117069	Gm49894	11.8533	2.2289	0.0227548	0.323576
ENSMUSG00000005936	Kctd20	1007.4	-0.281454	0.0227834	0.323576
ENSMUSG00000097715	Gpr137b-ps	236.99	-0.421779	0.0227882	0.323576
ENSMUSG00000001424	Snd1	1436.73	-0.334837	0.0228026	0.323576
ENSMUSG00000041658	Rragb	926.424	-0.29359	0.0228058	0.323576
ENSMUSG00000048706	Lurap1l	446.86	-0.357412	0.0228291	0.323576
ENSMUSG00000054206	Gzmm	11.197	1.78714	0.0228428	0.323576
ENSMUSG00000086600	C030005K06Rik	15.7181	1.51448	0.0229562	0.324633
ENSMUSG00000002845	Tmem39a	113.076	0.630886	0.0229588	0.324633
ENSMUSG00000048939	Atp13a5	216.534	-0.448934	0.0230087	0.325045
ENSMUSG00000038507	Parp12	185.691	0.427272	0.0231447	0.326314
ENSMUSG00000024985	Tcf7l2	67.5131	0.670478	0.0231607	0.326314
ENSMUSG00000046109	AB041806	20.7195	1.41008	0.023161	0.326314
ENSMUSG00000022656	Nectin3	732.696	-0.354115	0.02321	0.326711
ENSMUSG00000002320	Tm9sf1	464.453	0.329953	0.0233448	0.32802
ENSMUSG00000044167	Foxo1	943.309	-0.291729	0.0233448	0.32802
ENSMUSG00000038855	Itpkb	823.91	0.278402	0.0233943	0.328288
ENSMUSG00000034709	Ppp1r21	1056.14	-0.274999	0.0234167	0.328288
ENSMUSG00000029207	Apbb2	701.335	-0.284218	0.0234267	0.328288
ENSMUSG00000096215	Smim22	2.31031	4.3944	0.0234286	NA
ENSMUSG00000042182	Bend6	1136.21	-0.26954	0.0234753	0.328584
ENSMUSG00000021314	Amph	3851.93	-0.222385	0.023502	0.328584
ENSMUSG00000025366	Esyt1	145.997	0.502897	0.0235107	0.328584
ENSMUSG00000069601	Ank3	7057.58	-0.247825	0.0235543	0.328901
ENSMUSG00000023992	Trem2	152.738	0.513376	0.0236083	0.329185
ENSMUSG00000024083	Pja2	10986.3	-0.296333	0.0236167	0.329185
ENSMUSG00000049112	Oxtr	184.946	-0.499221	0.0236624	0.32953
ENSMUSG00000028546	Elavl4	723.167	-0.353099	0.0236933	0.329667
ENSMUSG00000029651	Mtus2	591.574	0.346014	0.0237553	0.330236
ENSMUSG00000024308	Tapbp	366.503	0.449112	0.0237763	0.330236
ENSMUSG00000036800	Fam135b	1463.89	0.290701	0.023852	0.330462
ENSMUSG00000033855	Ston1	82.1224	0.631779	0.0238685	0.330462
ENSMUSG00000069516	Lyz2	82.6807	0.741105	0.0238774	0.330462
ENSMUSG00000037465	Klf10	333.417	0.386694	0.0238958	0.330462
ENSMUSG00000016664	Pacsin2	696.953	0.286852	0.0238979	0.330462
ENSMUSG00000022789	Dnm1l	3314.73	-0.317157	0.0239313	0.330563
ENSMUSG00000002147	Stat6	116.704	0.595515	0.0239475	0.330563
ENSMUSG00000025531	Chm	903.436	-0.428051	0.0239904	0.330865
ENSMUSG00000037475	Thoc2	1025.32	-0.320564	0.0240184	0.330961
ENSMUSG00000026718	Stam	966.725	-0.444309	0.0241005	0.3318
ENSMUSG00000057406	Nsd2	1673.65	-0.305219	0.0243289	0.33465
ENSMUSG00000019818	Cd164	1071.52	0.273472	0.0243856	0.335109
ENSMUSG00000023852	Chd1	488.675	-0.363763	0.024405	0.335109
ENSMUSG00000030064	Frmd4b	417.412	0.393667	0.0244775	0.335811
ENSMUSG00000098178	Gm42418	860.402	0.410873	0.0245184	0.336078
ENSMUSG00000075467	Dnlz	459.867	0.389617	0.0245584	0.336147
ENSMUSG00000038344	Txlng	493.7	-0.36833	0.0245663	0.336147
ENSMUSG00000026546	Cfap45	57.0388	0.755694	0.0247103	0.337753
ENSMUSG00000006276	Eps15l1	873.168	-0.251522	0.0247268	0.337753
ENSMUSG00000024065	Ehd3	2634.05	-0.222729	0.0248317	0.338891
ENSMUSG00000024197	Plin3	212.869	0.640615	0.0248702	0.338891
ENSMUSG00000032224	Fam81a	1561.62	0.228464	0.0248749	0.338891
ENSMUSG00000097275	Gm26648	64.3576	0.891264	0.0249479	0.33959
ENSMUSG00000029408	Abcb9	411.765	0.42721	0.0250745	0.341017
ENSMUSG00000037771	Slc32a1	871.51	0.379836	0.0251496	0.341734
ENSMUSG00000034981	Parm1	1127.02	-0.291261	0.0251763	0.341734
ENSMUSG00000053110	Yap1	422.033	0.335714	0.0251926	0.341734
ENSMUSG00000020580	Rock2	3723.86	-0.283135	0.025382	0.34382
ENSMUSG00000051323	Pcdh19	1662.5	-0.383387	0.0253902	0.34382
ENSMUSG00000073889	Il11ra1	330.005	0.427768	0.0254209	0.343938
ENSMUSG00000032220	Myo1e	194.597	0.427915	0.0254557	0.344113
ENSMUSG00000028364	Tnc	72.5137	-0.691313	0.0255777	0.345464
ENSMUSG00000025427	Rnf165	1589.57	-0.250672	0.025643	0.345515
ENSMUSG00000031918	Mtmr2	669.833	-0.351761	0.0256537	0.345515
ENSMUSG00000035370	Gm49322	82.8641	0.751311	0.0256675	0.345515
ENSMUSG00000020114	Cand1	2499.52	-0.347005	0.0256696	0.345515
ENSMUSG00000058690	Ccser2	1933.35	-0.256128	0.0257463	0.345762
ENSMUSG00000072693	Gm10401	2.53147	-4.81295	0.0257614	NA
ENSMUSG00000022026	Olfm4	99.157	-0.668918	0.0257644	0.345762
ENSMUSG00000060675	Plaat3	457.841	0.336261	0.0257746	0.345762
ENSMUSG00000022383	Ppara	35.7633	1.10721	0.0257762	0.345762
ENSMUSG00000025782	Taf3	274.857	-0.4774	0.0258718	0.346633
ENSMUSG00000040560	Wdr7	3724.4	-0.234455	0.0258853	0.346633
ENSMUSG00000038760	Trhr	102.818	-0.789413	0.0260743	0.348487
ENSMUSG00000059070	Rpl18	1158.74	0.407141	0.0260898	0.348487
ENSMUSG00000041879	Ipo9	2507.64	-0.271958	0.0260992	0.348487
ENSMUSG00000034587	8430429K09Rik	58.7872	-0.703652	0.0261126	0.348487
ENSMUSG00000023089	Ndufa5	711.535	0.327304	0.0261354	0.348494
ENSMUSG00000025234	Arih1	1737.52	-0.243815	0.0262196	0.349144
ENSMUSG00000062866	Phactr2	705.307	0.286044	0.0262286	0.349144
ENSMUSG00000055493	Epm2a	506.979	-0.29063	0.0263857	0.349933
ENSMUSG00000084842	Pabpc1l2b-ps	315.174	-0.355197	0.0263994	0.349933
ENSMUSG00000005371	Fbxo11	2053.23	-0.291771	0.0264199	0.349933
ENSMUSG00000027340	Slc23a2	2682.02	0.21455	0.026426	0.349933
ENSMUSG00000058093	Zfp729b	190.411	-0.413917	0.0264279	0.349933
ENSMUSG00000015733	Capza2	3738.64	-0.306306	0.0264744	0.349933
ENSMUSG00000024055	Cyp4f13	139.3	0.483756	0.026492	0.349933
ENSMUSG00000031156	Slc35a2	383.813	0.348056	0.0265126	0.349933
ENSMUSG00000075703	Selenoi	900.536	-0.265094	0.0265271	0.349933
ENSMUSG00000042831	Alkbh6	298.431	0.417727	0.0265357	0.349933
ENSMUSG00000108154	Gm44033	17.7073	1.25788	0.0265545	0.349933
ENSMUSG00000111375	Btbd8	1824.89	-0.25606	0.0265558	0.349933
ENSMUSG00000024240	Epc1	577.025	0.334335	0.0265888	0.350075
ENSMUSG00000028599	Tnfrsf1b	62.0215	0.735531	0.0266227	0.350227
ENSMUSG00000049612	Omg	1251.62	-0.347037	0.0266452	0.350229
ENSMUSG00000030774	Pak1	3913.26	-0.25248	0.026672	0.350288
ENSMUSG00000079055	Slc8a3	207.517	0.40497	0.0266979	0.350335
ENSMUSG00000029596	Sdsl	33.9178	1.02195	0.0267356	0.350535
ENSMUSG00000039646	Vasn	255.865	0.444909	0.0268041	0.350867
ENSMUSG00000049336	Tenm2	2346.15	-0.220901	0.0268056	0.350867
ENSMUSG00000020821	Kif1c	2225.8	0.267834	0.0268295	0.350886
ENSMUSG00000030889	Vwa3a	256.554	0.427541	0.0269561	0.351759
ENSMUSG00000027298	Tyro3	1485.08	0.390656	0.0269568	0.351759
ENSMUSG00000052911	Lamb2	492.537	0.441699	0.0269828	0.351759
ENSMUSG00000031740	Mmp2	55.6307	0.954399	0.0269863	0.351759
ENSMUSG00000029125	Stx18	284.046	-0.391958	0.0270089	0.351759
ENSMUSG00000036918	Ttc7	132.327	0.534157	0.027035	0.351759
ENSMUSG00000073877	Gm13306	15.1354	1.45247	0.0270603	0.351759
ENSMUSG00000037236	Matr3	6024.48	-0.291809	0.0270757	0.351759
ENSMUSG00000022490	Ppp1r1a	789.9	0.311704	0.027126	0.351887
ENSMUSG00000026083	Eif5b	1158.89	-0.31672	0.0271488	0.351887
ENSMUSG00000025889	Snca	3338.45	-0.217695	0.0271696	0.351887
ENSMUSG00000096862	Gm13301	37.1498	8.63167	0.0271918	0.351887
ENSMUSG00000071984	Fndc1	191.428	-0.540829	0.0272155	0.351887
ENSMUSG00000030643	Rab30	690.494	-0.386156	0.0272201	0.351887
ENSMUSG00000020747	Tmem94	986.871	0.285067	0.0272925	0.352532
ENSMUSG00000112828	Gm48495	3.88038	3.39583	0.0273604	0.352792
ENSMUSG00000075028	Prdm11	212.444	0.401388	0.0273768	0.352792
ENSMUSG00000062232	Rapgef2	3188.72	-0.221932	0.0273801	0.352792
ENSMUSG00000021287	Xrcc3	124.102	0.558698	0.0274295	0.353139
ENSMUSG00000027002	Nckap1	12096.6	-0.282218	0.0274876	0.353596
ENSMUSG00000037972	Snn	3132.06	-0.204495	0.0275763	0.354175
ENSMUSG00000021963	Sap18	922.097	-0.471927	0.0275778	0.354175
ENSMUSG00000040187	Arntl2	248.688	1.21988	0.027607	0.35426
ENSMUSG00000041957	Pkp2	686.538	-0.334895	0.0277013	0.355046
ENSMUSG00000022159	Rab2b	545.092	-0.301859	0.0277327	0.355046
ENSMUSG00000031024	St5	559.594	-0.497235	0.0277624	0.355046
ENSMUSG00000000753	Serpinf1	108.487	-0.639235	0.0277912	0.355046
ENSMUSG00000028647	Mycbp	92.6849	0.865771	0.0277984	0.355046
ENSMUSG00000029840	Mtpn	5039.42	-0.289134	0.0278203	0.355046
ENSMUSG00000041130	Zfp598	707.855	0.298818	0.0278268	0.355046
ENSMUSG00000056306	Sertm1	1159.19	-0.238868	0.0278679	0.355282
ENSMUSG00000028124	Gclm	852.808	0.253868	0.0279815	0.356361
ENSMUSG00000021669	Col4a3bp	1492.12	-0.259953	0.027998	0.356361
ENSMUSG00000029477	Morn3	5.8672	2.32462	0.0281224	0.357654
ENSMUSG00000037720	Tmem33	1645.22	0.231204	0.0281481	0.35769
ENSMUSG00000053702	Nebl	2075.7	-0.333888	0.0282381	0.358165
ENSMUSG00000021548	Ccnh	595.024	-0.384228	0.0282476	0.358165
ENSMUSG00000024420	Zfp521	147.351	0.550135	0.0282539	0.358165
ENSMUSG00000021991	Cacna2d3	1330.32	-0.263842	0.028354	0.359143
ENSMUSG00000032328	Tmem30a	6107.13	-0.327814	0.0284789	0.36029
ENSMUSG00000085838	Chn1os1	538.083	-0.526277	0.0284905	0.36029
ENSMUSG00000044216	Kcnj4	796.299	0.292519	0.0285289	0.360485
ENSMUSG00000032413	Rasa2	490.477	-0.354941	0.0286476	0.361694
ENSMUSG00000034151	Zbbx	11.1233	1.65233	0.0288023	0.363118
ENSMUSG00000032998	Foxj3	1312.2	-0.306998	0.0288068	0.363118
ENSMUSG00000037022	Mmaa	353.656	-0.342864	0.0288433	0.363286
ENSMUSG00000018770	Atp5g3	1839.11	0.331885	0.0288871	0.363547
ENSMUSG00000010825	Grid2ip	37.5068	0.897732	0.0289487	0.36403
ENSMUSG00000110393	Gm36445	24.967	-1.19415	0.0290375	0.364787
ENSMUSG00000026024	Als2	1111.13	-0.24398	0.0290588	0.364787
ENSMUSG00000079108	Srp54c	795.413	-0.29973	0.0290787	0.364787
ENSMUSG00000025314	Ptprj	2504.15	-0.208197	0.0291298	0.36511
ENSMUSG00000028753	Vwa5b1	127.211	0.890653	0.0291874	0.36511
ENSMUSG00000035847	Ids	8179.83	-0.247553	0.029194	0.36511
ENSMUSG00000054720	Lrrc8c	556.081	-0.344219	0.0292202	0.36511
ENSMUSG00000056708	Ier5	475.74	0.460331	0.0292641	0.36511
ENSMUSG00000020680	Taf15	605.735	0.335442	0.0292675	0.36511
ENSMUSG00000024431	Nr3c1	1210.79	0.270752	0.0292677	0.36511
ENSMUSG00000025885	Myo5b	2087.38	-0.406882	0.0293006	0.36511
ENSMUSG00000027601	Mtfr1	125.77	0.583052	0.0293286	0.36511
ENSMUSG00000027774	Gfm1	707.886	-0.326864	0.0293373	0.36511
ENSMUSG00000035246	Pcyt1b	724.309	-0.26129	0.0293839	0.365399
ENSMUSG00000035152	Ap2b1	7167.51	-0.210665	0.0294378	0.365779
ENSMUSG00000000804	Usp32	2302.11	-0.255456	0.0295041	0.366313
ENSMUSG00000005465	Il27ra	22.5871	1.16554	0.0295627	0.366751
ENSMUSG00000053898	Ech1	474.774	0.289992	0.0296053	0.366989
ENSMUSG00000031938	4931406C07Rik	329.622	-0.322894	0.0296922	0.367256
ENSMUSG00000009995	Taz	645.546	0.291745	0.0297146	0.367256
ENSMUSG00000031290	Lrch2	467.558	-0.378882	0.0297191	0.367256
ENSMUSG00000110080	Gm6145	408.277	-0.347409	0.0297205	0.367256
ENSMUSG00000114154	Gm48597	2.01808	-4.48777	0.0298372	NA
ENSMUSG00000100162	Gm20687	59.8466	-1.13588	0.0298429	0.368286
ENSMUSG00000039375	Wdr17	356.353	-0.418668	0.029861	0.368286
ENSMUSG00000094483	Purb	7822.07	-0.227494	0.0298743	0.368286
ENSMUSG00000008683	Rps15a	1871.78	0.217449	0.029942	0.368714
ENSMUSG00000052917	Senp7	668.415	-0.43349	0.0299681	0.368714
ENSMUSG00000028218	Fam92a	524.505	-0.318601	0.0299857	0.368714
ENSMUSG00000029601	Iqcd	29.2906	1.05858	0.0300518	0.368714
ENSMUSG00000029703	Lrwd1	183.046	0.442433	0.030063	0.368714
ENSMUSG00000044770	Scml4	93.9122	-0.540391	0.0300868	0.368714
ENSMUSG00000041408	Wapl	1091.52	-0.315738	0.0300934	0.368714
ENSMUSG00000104318	Pcdha7	110.19	-0.519631	0.0300972	0.368714
ENSMUSG00000021712	Trim23	1190.94	-0.314679	0.0302033	0.369666
ENSMUSG00000000126	Wnt9a	108.503	0.519479	0.0302221	0.369666
ENSMUSG00000030222	Rerg	369.928	-0.383641	0.0302984	0.370148
ENSMUSG00000034401	Spata6	75.4411	0.940896	0.0303285	0.370148
ENSMUSG00000035764	Fbxo45	989.438	-0.26883	0.0303323	0.370148
ENSMUSG00000066880	Zfp617	350.04	-0.362339	0.0304005	0.370394
ENSMUSG00000074024	4632427E13Rik	60.9787	-0.800891	0.030404	0.370394
ENSMUSG00000025815	Dhtkd1	208.808	0.45141	0.0304346	0.370394
ENSMUSG00000015980	Lrrc27	53.8532	-0.709049	0.0304469	0.370394
ENSMUSG00000004931	Apba3	229.479	0.472487	0.0305263	0.370405
ENSMUSG00000085944	1700003D09Rik	13.7382	1.54595	0.0305341	0.370405
ENSMUSG00000019817	Plagl1	657.418	-0.406056	0.0305594	0.370405
ENSMUSG00000021719	Rgs7bp	5158.36	-0.290085	0.0305799	0.370405
ENSMUSG00000058927	Gm10053	467.193	0.319572	0.0305837	0.370405
ENSMUSG00000031698	Mylk3	36.2756	0.983268	0.0306073	0.370405
ENSMUSG00000066438	Plekhd1	73.917	-0.621427	0.0306395	0.370405
ENSMUSG00000033953	Ppp3r1	16047.9	-0.304596	0.0306494	0.370405
ENSMUSG00000044937	Ttc41	34.277	0.895775	0.0306604	0.370405
ENSMUSG00000021411	Pxdc1	138.617	-0.519331	0.0307215	0.370582
ENSMUSG00000044030	Irf2bp1	615.148	0.347151	0.0307328	0.370582
ENSMUSG00000000142	Axin2	398.12	0.371221	0.0307496	0.370582
ENSMUSG00000048277	Syngr2	132.7	0.521169	0.0307696	0.370582
ENSMUSG00000037343	Taf2	623.988	-0.284104	0.0308103	0.370787
ENSMUSG00000022565	Plec	3625.23	0.279888	0.0308509	0.370992
ENSMUSG00000032249	Anp32a	2161.8	-0.260714	0.030931	0.37167
ENSMUSG00000052673	Gm9887	10.8081	2.08473	0.0310319	0.372596
ENSMUSG00000033009	Ogfod1	2320.09	-0.239407	0.0310815	0.372693
ENSMUSG00000024498	Tcerg1	1202.5	-0.32495	0.0310997	0.372693
ENSMUSG00000024650	Slc22a6	24.7217	-1.18378	0.031112	0.372693
ENSMUSG00000036095	Dgkb	3309.45	-0.349188	0.031135	0.372693
ENSMUSG00000031197	Vbp1	767.586	-0.320064	0.031195	0.373126
ENSMUSG00000042659	Arrdc4	187.978	-0.459856	0.0312565	0.373323
ENSMUSG00000029131	Dnajb6	1864.86	-0.243637	0.0312591	0.373323
ENSMUSG00000028134	Ptbp2	1543.46	-0.312973	0.0313992	0.374197
ENSMUSG00000033075	Senp1	273.906	-0.569788	0.0314171	0.374197
ENSMUSG00000037017	Zscan21	187.373	0.403404	0.0314258	0.374197
ENSMUSG00000029054	Gabrd	331.778	0.363167	0.0314277	0.374197
ENSMUSG00000030788	Rnf141	1226.26	-0.295903	0.0314564	0.374255
ENSMUSG00000019917	2022-09-10	88.1097	0.636112	0.0315697	0.375125
ENSMUSG00000063531	Sema3e	1214.55	-0.318102	0.0316018	0.375125
ENSMUSG00000090210	Itga10	67.8006	0.95157	0.031638	0.375125
ENSMUSG00000060450	Rnf14	3901.32	-0.253811	0.0316398	0.375125
ENSMUSG00000023249	Parp3	51.7591	0.865515	0.0316491	0.375125
ENSMUSG00000041773	Enc1	15492.2	-0.194269	0.0318081	0.376724
ENSMUSG00000041650	Pcca	386.801	0.30079	0.0319166	0.377372
ENSMUSG00000035954	Dock4	5352.52	-0.297451	0.0319375	0.377372
ENSMUSG00000107585	3300002P13Rik	637.178	-0.316836	0.0319576	0.377372
ENSMUSG00000036790	Slitrk2	603.253	-0.327427	0.0320003	0.377372
ENSMUSG00000046204	Pnma2	982.197	-0.245598	0.0320416	0.377372
ENSMUSG00000024830	Rps6kb2	403.554	0.506866	0.0320433	0.377372
ENSMUSG00000044948	Cfap43	90.7515	0.713417	0.0320462	0.377372
ENSMUSG00000060798	Intu	251.03	0.395046	0.0320555	0.377372
ENSMUSG00000026614	Slc30a10	377.002	-0.348043	0.0321012	0.377372
ENSMUSG00000063887	Nlgn1	1087.81	-0.350749	0.0321089	0.377372
ENSMUSG00000029403	Cdkl2	735.803	-0.345701	0.0321566	0.377372
ENSMUSG00000048814	Lonrf2	3154.68	-0.233803	0.0321602	0.377372
ENSMUSG00000040649	Rimklb	589.606	-0.311886	0.0321756	0.377372
ENSMUSG00000014602	Kif1a	18697.6	-0.202512	0.0323602	0.379252
ENSMUSG00000028284	Map3k7	1062.28	-0.255958	0.0323864	0.379277
ENSMUSG00000040859	Bsdc1	811.01	-0.255456	0.0324582	0.379787
ENSMUSG00000020015	Cdk17	2665.28	-0.230485	0.0324981	0.379787
ENSMUSG00000010609	Psen2	202.961	0.431335	0.0325026	0.379787
ENSMUSG00000106291	1110003F10Rik	10.7393	-1.63721	0.0325448	0.379997
ENSMUSG00000032549	Rab6b	13328.7	-0.17677	0.0325805	0.380012
ENSMUSG00000020022	Ndufa12	622.231	0.298816	0.0325946	0.380012
ENSMUSG00000035653	Lrfn5	949.796	-0.265144	0.0328173	0.381596
ENSMUSG00000018849	Wwc1	1434.87	0.329749	0.0328232	0.381596
ENSMUSG00000006464	Bbs1	849.464	-0.238424	0.0328236	0.381596
ENSMUSG00000093460	Six3os1	39.5696	1.24813	0.0328278	0.381596
ENSMUSG00000024261	Syt4	2027.86	-0.286171	0.0329137	0.382035
ENSMUSG00000016477	E2f3	599.989	-0.286109	0.0329396	0.382035
ENSMUSG00000037217	Syn1	8569.74	-0.190784	0.0329452	0.382035
ENSMUSG00000058325	Dock1	470.972	0.304376	0.0330074	0.382035
ENSMUSG00000024935	Slc1a1	2724.62	-0.237164	0.0330255	0.382035
ENSMUSG00000024287	Thoc1	724.196	-0.366261	0.0330275	0.382035
ENSMUSG00000028869	Gnl2	675.088	-0.285739	0.0330361	0.382035
ENSMUSG00000043991	Pura	673.753	0.44905	0.0331429	0.382988
ENSMUSG00000003974	Grm3	469.377	0.286648	0.0331999	0.383363
ENSMUSG00000062184	Hs6st2	331.158	0.415907	0.0332449	0.383599
ENSMUSG00000030474	Siglece	12.2965	1.42563	0.0332692	0.383599
ENSMUSG00000028136	Snx27	2439.28	-0.278266	0.0333179	0.383878
ENSMUSG00000017210	Med24	2153.01	-0.308149	0.0333494	0.383959
ENSMUSG00000052139	Babam2	438.882	-0.331895	0.0333767	0.383991
ENSMUSG00000061171	Slc38a11	27.1144	-0.976834	0.0334196	0.38413
ENSMUSG00000025616	Usp16	523.129	-0.302954	0.0334577	0.38413
ENSMUSG00000030465	Psd3	10475.9	-0.233429	0.0334777	0.38413
ENSMUSG00000045106	Ccdc73	180.662	0.607849	0.0334868	0.38413
ENSMUSG00000058799	Nap1l1	2359.68	-0.273943	0.033537	0.384425
ENSMUSG00000100862	Gm10925	62632.9	-0.361398	0.0335779	0.384613
ENSMUSG00000010136	Pifo	29.9149	1.03196	0.0336281	0.384901
ENSMUSG00000026803	Ttf1	204.83	0.606638	0.0336521	0.384901
ENSMUSG00000025473	Adam8	111.846	-0.779372	0.0337336	0.385391
ENSMUSG00000033214	Slitrk5	1274.48	-0.235257	0.0338086	0.385391
ENSMUSG00000040147	Maob	376.797	0.425676	0.0338097	0.385391
ENSMUSG00000024826	Dpf2	785.082	0.268635	0.0338284	0.385391
ENSMUSG00000026730	Pter	1223.38	-0.296803	0.0338335	0.385391
ENSMUSG00000032740	Ccdc88a	1209.99	-0.332927	0.0338424	0.385391
ENSMUSG00000068748	Ptprz1	4365.1	-0.234759	0.0338882	0.385632
ENSMUSG00000021890	Eaf1	309.197	0.381636	0.0339456	0.386006
ENSMUSG00000030037	Mrpl53	203.639	0.434916	0.0340055	0.386406
ENSMUSG00000002105	Slc39a13	327.277	0.383716	0.034066	0.386638
ENSMUSG00000000202	Btbd17	181.192	0.561845	0.0340926	0.386638
ENSMUSG00000060314	Zfp941	302.478	-0.435488	0.0341215	0.386638
ENSMUSG00000040740	Slc25a34	78.3022	0.738233	0.0341245	0.386638
ENSMUSG00000054423	Cadps	4744.64	-0.299335	0.0342046	0.387038
ENSMUSG00000020388	Pdlim4	111.484	0.546997	0.0342092	0.387038
ENSMUSG00000024660	Incenp	156.284	-0.534727	0.0344198	0.38914
ENSMUSG00000094410	Gm38394	1317.63	0.290535	0.0346739	0.391471
ENSMUSG00000026831	1700007K13Rik	25.8534	1.0286	0.0346841	0.391471
ENSMUSG00000026875	Traf1	21.9893	1.28108	0.0347038	0.391471
ENSMUSG00000019124	Scrn1	2547.56	-0.223058	0.0347258	0.391471
ENSMUSG00000027204	Fbn1	299.553	0.359453	0.034761	0.391585
ENSMUSG00000092329	Gm20388	28.4206	8.24558	0.034879	0.392632
ENSMUSG00000071711	Mpst	244.993	0.412579	0.0349622	0.392795
ENSMUSG00000046449	Nexmif	1086.66	-0.305751	0.0349769	0.392795
ENSMUSG00000066392	Nrxn3	2750.61	-0.255571	0.0349926	0.392795
ENSMUSG00000038145	Snrk	1348.04	-0.227056	0.0350377	0.392795
ENSMUSG00000056870	Gulp1	64.9859	0.730389	0.0350403	0.392795
ENSMUSG00000030638	Sh3gl3	387.856	-0.306076	0.0350437	0.392795
ENSMUSG00000058600	Rpl30	1344	0.297636	0.0350969	0.392856
ENSMUSG00000098573	Gm27232	2.3975	4.66952	0.0351007	NA
ENSMUSG00000028879	Stx12	1811.94	-0.266287	0.0351183	0.392856
ENSMUSG00000026696	Vamp4	993.803	-0.27091	0.0351243	0.392856
ENSMUSG00000043415	Otud1	185.045	0.449556	0.0352152	0.393592
ENSMUSG00000073514	Dok6	2353.46	-0.290553	0.0353309	0.394328
ENSMUSG00000029155	Spata18	27.6992	1.10946	0.0353313	0.394328
ENSMUSG00000004207	Psap	19640.2	0.191858	0.0354345	0.395198
ENSMUSG00000029270	Dipk1a	378.461	-0.414415	0.0355283	0.395952
ENSMUSG00000003355	Fkbp11	9.15117	1.66556	0.0355928	0.395952
ENSMUSG00000109006	B230209E15Rik	208.58	-0.385127	0.0355972	0.395952
ENSMUSG00000032590	Apeh	250.559	0.375029	0.0356535	0.395952
ENSMUSG00000032262	Elovl4	738.296	-0.320165	0.0356791	0.395952
ENSMUSG00000027104	Atf2	1609.82	-0.302743	0.0357112	0.395952
ENSMUSG00000040118	Cacna2d1	3719.83	-0.300349	0.03574	0.395952
ENSMUSG00000026594	Ralgps2	1024.02	-0.337368	0.0357669	0.395952
ENSMUSG00000017776	Crk	2224.84	-0.222655	0.0358358	0.395952
ENSMUSG00000037815	Ctnna1	915.208	0.280162	0.0358399	0.395952
ENSMUSG00000000838	Fmr1	1065.51	-0.260701	0.0358646	0.395952
ENSMUSG00000029624	Ptcd1	321.544	0.331032	0.0358878	0.395952
ENSMUSG00000071723	Gspt2	542.915	-0.26664	0.0359058	0.395952
ENSMUSG00000044308	Ubr3	3639.66	-0.330517	0.0359126	0.395952
ENSMUSG00000003762	Coq8b	344.588	0.408276	0.0359151	0.395952
ENSMUSG00000055436	Srsf11	3259.51	-0.253288	0.03593	0.395952
ENSMUSG00000047591	Mafa	39.3885	0.896635	0.0359314	0.395952
ENSMUSG00000022965	Ifngr2	787.758	-0.340728	0.035973	0.395969
ENSMUSG00000022307	Oxr1	3510.1	-0.32249	0.0359834	0.395969
ENSMUSG00000036890	Gtdc1	511.704	-0.372291	0.0360356	0.396265
ENSMUSG00000021062	Rab15	3289.86	-0.199646	0.0361387	0.396661
ENSMUSG00000047843	Bri3	467.473	0.327963	0.0361654	0.396661
ENSMUSG00000028639	Ybx1	1735	0.275772	0.0361708	0.396661
ENSMUSG00000022797	Tfrc	1854.6	-0.341915	0.0361728	0.396661
ENSMUSG00000032402	Smad3	1200.91	0.260388	0.0362601	0.397048
ENSMUSG00000003153	Slc2a3	2116.58	-0.230773	0.0362825	0.397048
ENSMUSG00000030966	Trim21	35.6727	0.88967	0.0362961	0.397048
ENSMUSG00000001666	Ddt	201.594	0.40241	0.0363166	0.397048
ENSMUSG00000036885	Arhgef26	1019.66	-0.323818	0.0363347	0.397048
ENSMUSG00000039405	Prss23	235.303	0.508214	0.036456	0.39782
ENSMUSG00000036718	Micall2	28.8141	0.971436	0.036456	0.39782
ENSMUSG00000095675	Ccl21b	3.06575	5.02841	0.0364898	NA
ENSMUSG00000096596	Gm10591	3.06575	5.02841	0.0364898	NA
ENSMUSG00000036768	Kif15	13.5348	-1.5165	0.0366079	0.399144
ENSMUSG00000037062	Sh3glb1	1226.55	-0.23387	0.0366593	0.399144
ENSMUSG00000015942	Gtf2ird2	229.85	0.376525	0.0366764	0.399144
ENSMUSG00000021608	Lpcat1	613.807	-0.260935	0.0366792	0.399144
ENSMUSG00000026826	Nr4a2	557.404	0.380708	0.0367811	0.399699
ENSMUSG00000030660	Pik3c2a	539.657	-0.354759	0.0367888	0.399699
ENSMUSG00000095562	Gm21887	281.963	7.49862	0.0368067	0.399699
ENSMUSG00000118458	Gm10599	26.7295	8.15681	0.0368885	0.400311
ENSMUSG00000016252	Atp5e	740.735	0.517295	0.0369161	0.400333
ENSMUSG00000049606	Zfp644	858.975	-0.333044	0.0370394	0.401392
ENSMUSG00000022024	Sugt1	1615.11	-0.349478	0.0371308	0.401863
ENSMUSG00000024045	Akap8	1924.2	-0.197341	0.0371497	0.401863
ENSMUSG00000026825	Dnm1	22114.9	-0.176099	0.0371597	0.401863
ENSMUSG00000078937	Cpt1b	23.3053	-1.13904	0.037196	0.401978
ENSMUSG00000027016	Zfp385b	542.641	-0.314225	0.0372559	0.402348
ENSMUSG00000024109	Nrxn1	6489.26	-0.260539	0.0373166	0.402726
ENSMUSG00000026126	Ptpn18	20.9892	1.35414	0.0376312	0.405652
ENSMUSG00000044921	Rassf9	52.1224	0.768335	0.0376449	0.405652
ENSMUSG00000022111	Uchl3	230.343	-0.3677	0.0376735	0.405652
ENSMUSG00000041769	Ppp2r2d	653.004	-0.289421	0.0376912	0.405652
ENSMUSG00000029581	Fscn1	2082.98	-0.245155	0.0377666	0.405996
ENSMUSG00000033099	Nol12	200.865	0.468829	0.0377749	0.405996
ENSMUSG00000040860	Crocc	1659.89	0.363125	0.0378218	0.406222
ENSMUSG00000063450	Syne2	568.506	0.385747	0.0380187	0.407977
ENSMUSG00000036916	Zfp280c	453.454	-0.353297	0.0381135	0.407977
ENSMUSG00000024594	Prrc1	401.617	0.319545	0.0381589	0.407977
ENSMUSG00000001247	Lsr	106.39	0.544864	0.0381609	0.407977
ENSMUSG00000025745	Hadha	1009.24	0.295577	0.0381646	0.407977
ENSMUSG00000078878	Gm14305	330.253	-0.381515	0.0381654	0.407977
ENSMUSG00000108825	Gm45838	41.8353	-0.777951	0.0381673	0.407977
ENSMUSG00000053560	Ier2	85.8198	0.672994	0.0382417	0.408084
ENSMUSG00000071708	Sms	2390.92	-0.29013	0.0382711	0.408084
ENSMUSG00000034659	Tmem109	494.379	0.364851	0.0382777	0.408084
ENSMUSG00000034998	Foxn2	403.721	-0.385785	0.0382969	0.408084
ENSMUSG00000021215	Net1	483.523	-0.339078	0.0383075	0.408084
ENSMUSG00000075318	Scn2a	4753.18	-0.278297	0.0383865	0.408648
ENSMUSG00000042581	Thsd7b	207.63	-0.406632	0.0384403	0.408943
ENSMUSG00000038195	Rilp	17.4354	1.17846	0.038543	0.409621
ENSMUSG00000040562	Gstm2	29.0017	1.05872	0.0385562	0.409621
ENSMUSG00000047246	H2bc6	75.179	0.599441	0.0385871	0.409671
ENSMUSG00000022246	Rai14	138.691	0.588586	0.0386206	0.409749
ENSMUSG00000025986	Slc39a10	2225.53	-0.305873	0.0386626	0.409918
ENSMUSG00000028737	Aldh4a1	456.893	0.320355	0.0387158	0.410204
ENSMUSG00000027109	Sp3	860.928	-0.349727	0.0387688	0.410489
ENSMUSG00000044279	Crb3	17.9686	1.41001	0.0388569	0.411144
ENSMUSG00000022174	Dad1	701.489	0.28467	0.0389431	0.411778
ENSMUSG00000031517	Gpm6a	18388	-0.275851	0.039049	0.412472
ENSMUSG00000108880	Gm44560	98.7205	-0.782139	0.0390613	0.412472
ENSMUSG00000054716	Zfp771	494.168	0.350368	0.0391107	0.412601
ENSMUSG00000056752	Dnah9	467.09	0.343383	0.0391262	0.412601
ENSMUSG00000021556	Golm1	1404.73	-0.270414	0.0391813	0.412904
ENSMUSG00000038764	Ptpn3	1375.82	-0.263462	0.0394966	0.415187
ENSMUSG00000072591	Fzd10os	21.1492	1.33488	0.0395038	0.415187
ENSMUSG00000044496	2510039O18Rik	393.095	0.311054	0.0395052	0.415187
ENSMUSG00000037458	Azin1	2181.92	-0.323642	0.0395262	0.415187
ENSMUSG00000078886	Gm2026	287.908	-0.430255	0.0395303	0.415187
ENSMUSG00000026809	Spaca9	6.7424	2.08323	0.0395605	0.415227
ENSMUSG00000102344	9430053O09Rik	35.5012	-0.814835	0.0395898	0.415256
ENSMUSG00000016427	Ndufa1	315.522	0.475223	0.0396308	0.415408
ENSMUSG00000052353	Cemip	501.896	0.321421	0.0396924	0.415636
ENSMUSG00000055692	Tmem191c	1025.54	0.404353	0.0397055	0.415636
ENSMUSG00000000693	Loxl3	86.053	0.841277	0.0397458	0.41578
ENSMUSG00000023232	Serinc2	126.704	0.48744	0.0398007	0.416076
ENSMUSG00000055809	Dnaaf3	32.3185	0.902173	0.0398927	0.416646
ENSMUSG00000024188	Luc7l	2309.77	-0.223737	0.0399151	0.416646
ENSMUSG00000055172	C1ra	36.5959	0.942727	0.0399349	0.416646
ENSMUSG00000021375	Kif13a	530.51	0.299908	0.040016	0.417215
ENSMUSG00000034707	Gns	1748.58	0.206898	0.0400696	0.417303
ENSMUSG00000003545	Fosb	104.516	0.538813	0.0400999	0.417303
ENSMUSG00000037727	Avp	13.7461	1.69372	0.0401043	0.417303
ENSMUSG00000004446	Bid	156.841	-0.422385	0.0401488	0.417489
ENSMUSG00000006315	Tmem147	476.385	0.304056	0.0402242	0.417996
ENSMUSG00000104415	Gm37069	65.5747	-0.606669	0.040271	0.418048
ENSMUSG00000026003	Acadl	468.618	0.302627	0.0402889	0.418048
ENSMUSG00000041236	Vps41	2201.74	-0.209983	0.0403389	0.418048
ENSMUSG00000063358	Mapk1	11451.2	-0.22774	0.0403414	0.418048
ENSMUSG00000031214	Ophn1	784.504	-0.26794	0.0403626	0.418048
ENSMUSG00000040220	Gas8	342.375	0.326799	0.0405599	0.419815
ENSMUSG00000026887	Mrrf	216.595	-0.355161	0.0405969	0.419821
ENSMUSG00000027981	Rnpc3	652.993	-0.307903	0.0406503	0.419821
ENSMUSG00000048078	Tenm4	2684.69	0.208817	0.0406641	0.419821
ENSMUSG00000000861	Bcl11a	1795.7	-0.216726	0.0406679	0.419821
ENSMUSG00000030231	Plekha5	1109.03	-0.224244	0.0406943	0.419821
ENSMUSG00000083621	Gm14586	10.9076	1.63726	0.0407399	0.420015
ENSMUSG00000029265	Dr1	864.267	-0.256807	0.0407914	0.420061
ENSMUSG00000108037	Gm44597	110.093	0.577866	0.0407979	0.420061
ENSMUSG00000053134	Supt7l	259.863	-0.334252	0.04086	0.420423
ENSMUSG00000028411	Aptx	361.129	0.303325	0.0409027	0.420587
ENSMUSG00000024974	Smc3	954.23	-0.257121	0.0410513	0.421838
ENSMUSG00000043621	Ubxn10	57.333	0.754952	0.0411714	0.422796
ENSMUSG00000074793	Hspa12b	118.844	0.553475	0.0412346	0.423167
ENSMUSG00000055150	Zfp78	47.2336	-0.760393	0.0413103	0.423667
ENSMUSG00000065954	Tacc1	2271.83	0.233201	0.0413807	0.424112
ENSMUSG00000026383	Epb41l5	141.452	0.43865	0.0414283	0.424267
ENSMUSG00000032181	Scg3	3254.39	-0.213257	0.0414499	0.424267
ENSMUSG00000046417	Lrrc75a	68.3025	0.638267	0.0415374	0.424508
ENSMUSG00000037902	Sirpa	5079.46	-0.184621	0.0416096	0.424508
ENSMUSG00000035597	Prpf39	980.792	-0.266691	0.0416128	0.424508
ENSMUSG00000020393	Kremen1	329.235	0.320055	0.0416317	0.424508
ENSMUSG00000002222	Rmnd5a	2261.18	-0.210197	0.0416348	0.424508
ENSMUSG00000031922	Cep57	227.564	-0.414325	0.0416359	0.424508
ENSMUSG00000042348	Arl15	847.148	-0.325146	0.0416728	0.424608
ENSMUSG00000043909	Trp53bp1	2187.1	-0.304192	0.0417839	0.424881
ENSMUSG00000021112	Mpp5	743.562	-0.312019	0.0417995	0.424881
ENSMUSG00000103092	Pcdha5	140.799	-0.471324	0.041801	0.424881
ENSMUSG00000034601	2700049A03Rik	177.47	-0.50228	0.0418093	0.424881
ENSMUSG00000018378	Cuedc1	452.481	0.296732	0.0418408	0.424881
ENSMUSG00000018846	Pank3	1257.98	-0.285007	0.0418815	0.424881
ENSMUSG00000056629	Fkbp2	487.249	0.507873	0.0418893	0.424881
ENSMUSG00000067851	Arfgef1	1951.51	-0.289741	0.0419489	0.42521
ENSMUSG00000074305	Peak1	1675.04	-0.26113	0.0420848	0.426312
ENSMUSG00000074939	Chrm5	28.1562	-0.967953	0.0422052	0.427029
ENSMUSG00000029168	Dpysl5	506.123	-0.305421	0.04221	0.427029
ENSMUSG00000027777	Schip1	2061.98	-0.211029	0.042336	0.428028
ENSMUSG00000026667	Uhmk1	5836.2	-0.227175	0.0424141	0.428343
ENSMUSG00000114797	Gm49336	1253.5	-0.24554	0.0424219	0.428343
ENSMUSG00000017421	Zfp207	2015.04	-0.250324	0.0424917	0.428663
ENSMUSG00000040473	Cfap69	310.888	0.429155	0.0425082	0.428663
ENSMUSG00000031201	Brcc3	432.98	-0.335499	0.0425877	0.429189
ENSMUSG00000010066	Cacna2d2	420.277	0.417082	0.0427021	0.430065
ENSMUSG00000039208	Metrnl	76.7498	0.561817	0.0428426	0.43106
ENSMUSG00000061601	Pclo	5418.27	-0.25651	0.0428814	0.43106
ENSMUSG00000033453	Adamts15	83.1227	-0.847103	0.0428834	0.43106
ENSMUSG00000021133	Susd6	1772.67	-0.231274	0.0429441	0.431116
ENSMUSG00000045246	Kcng4	97.8824	0.546185	0.0429465	0.431116
ENSMUSG00000018167	Stard3	324.276	0.399411	0.0429714	0.431116
ENSMUSG00000031242	2610002M06Rik	932.908	-0.365739	0.0431838	0.43297
ENSMUSG00000030672	Mylpf	4.70408	2.439	0.043222	0.433076
ENSMUSG00000024939	Fam89b	156.229	0.440464	0.0432869	0.43345
ENSMUSG00000021573	Tppp	7663.65	-0.191813	0.0433551	0.43349
ENSMUSG00000116305	Lncppara	85.3406	-0.620042	0.0434116	0.43349
ENSMUSG00000026333	Gin1	123.307	-0.479752	0.0434158	0.43349
ENSMUSG00000035877	Zhx3	1444.1	-0.298405	0.0434275	0.43349
ENSMUSG00000025357	Dgka	207.334	-0.357588	0.0434292	0.43349
ENSMUSG00000047730	Fcgbp	31.0961	0.975068	0.0434871	0.433792
ENSMUSG00000024217	Snrpc	238.696	0.467758	0.0435927	0.434569
ENSMUSG00000020423	Btg2	243.219	0.57298	0.0436704	0.435051
ENSMUSG00000039959	Hip1	941.588	-0.287692	0.0437	0.435051
ENSMUSG00000026177	Slc11a1	38.5116	0.894635	0.0437243	0.435051
ENSMUSG00000021365	Nedd9	186.834	0.393719	0.0437982	0.435268
ENSMUSG00000020701	Tmem132e	143.931	0.50054	0.0438016	0.435268
ENSMUSG00000095937	Gm12671	21.1962	-7.87542	0.043932	0.436288
ENSMUSG00000028261	Ndufaf4	497.647	-0.332996	0.0439915	0.436601
ENSMUSG00000032096	Arcn1	1851.03	-0.25565	0.0440576	0.436981
ENSMUSG00000045930	Clec14a	72.7704	0.669371	0.0441522	0.437643
ENSMUSG00000032577	Mapkapk3	37.3046	0.797857	0.0441957	0.437797
ENSMUSG00000046607	Hrk	985.701	-0.279053	0.0442499	0.43782
ENSMUSG00000033721	Vav3	167.346	-0.420933	0.0442763	0.43782
ENSMUSG00000042757	Tmem108	507.182	0.279214	0.0443048	0.43782
ENSMUSG00000022629	Kif21a	3086.64	-0.242829	0.0443097	0.43782
ENSMUSG00000031939	Taf1d	408.147	-0.422309	0.0443576	0.438018
ENSMUSG00000020589	Fam49a	3676.82	-0.26165	0.0444906	0.439055
ENSMUSG00000038991	Txndc5	704.537	0.255017	0.0445686	0.439547
ENSMUSG00000050777	Tmem37	13.4899	1.60966	0.044631	0.439886
ENSMUSG00000028028	Alpk1	133.629	-0.549835	0.0446686	0.43998
ENSMUSG00000035585	Tsen34	669.342	0.342521	0.0448791	0.441534
ENSMUSG00000045114	Prrt2	3581.21	-0.225327	0.0448826	0.441534
ENSMUSG00000038615	Nfe2l1	4042.03	0.240131	0.0449211	0.441635
ENSMUSG00000048154	Kmt2d	2990.3	0.316277	0.0449901	0.442036
ENSMUSG00000022783	Spag6l	122.071	0.534489	0.0450608	0.442342
ENSMUSG00000017978	Cadps2	1330.64	-0.244075	0.0451502	0.442342
ENSMUSG00000037443	Cep85	318.706	-0.353719	0.0451632	0.442342
ENSMUSG00000079179	Rab10os	430.432	0.388546	0.0452248	0.442342
ENSMUSG00000039182	AW209491	194.255	-0.391289	0.045232	0.442342
ENSMUSG00000038545	Cul7	414.28	0.433571	0.0452625	0.442342
ENSMUSG00000037410	Tbc1d2b	287.346	-0.634441	0.0452734	0.442342
ENSMUSG00000037469	Acp7	26.5614	1.04271	0.0452905	0.442342
ENSMUSG00000020455	Trim11	437.221	0.334653	0.0452969	0.442342
ENSMUSG00000045962	Wnk1	4067.12	-0.222375	0.0453148	0.442342
ENSMUSG00000022421	Nptxr	18871.4	-0.190056	0.0453315	0.442342
ENSMUSG00000030032	Wdr54	289.71	0.321029	0.0454616	0.443336
ENSMUSG00000030647	Ndufc2	504.844	0.31404	0.0455171	0.443345
ENSMUSG00000036560	Lgi4	494.662	0.374263	0.0455191	0.443345
ENSMUSG00000048330	Ric3	1273.57	-0.27836	0.045554	0.443409
ENSMUSG00000028233	Tgs1	534.082	-0.316105	0.0456511	0.444067
ENSMUSG00000041231	Ublcp1	546.704	-0.373511	0.0456789	0.444067
ENSMUSG00000056999	Ide	749.308	-0.268064	0.0457065	0.444067
ENSMUSG00000038141	Tmem181a	1289	-0.260033	0.0457897	0.444382
ENSMUSG00000043463	Rab9b	521.349	-0.333716	0.0458597	0.444382
ENSMUSG00000034158	Lrrc58	1561.86	-0.237254	0.0458886	0.444382
ENSMUSG00000031776	Arl2bp	1795.29	-0.199469	0.0459391	0.444382
ENSMUSG00000015243	Abca1	843.046	-0.270947	0.045977	0.444382
ENSMUSG00000050967	Creg2	2897.12	-0.240731	0.0459839	0.444382
ENSMUSG00000020541	Tom1l1	304.78	-0.342874	0.0459887	0.444382
ENSMUSG00000028878	Fam76a	784.294	-0.293858	0.0460078	0.444382
ENSMUSG00000032060	Cryab	794.907	0.312557	0.0460162	0.444382
ENSMUSG00000085282	Gm15663	76.4156	-0.669416	0.0460223	0.444382
ENSMUSG00000005950	P2rx5	37.4221	-0.806307	0.0460669	0.444465
ENSMUSG00000044548	Dact1	111.288	0.553283	0.0460877	0.444465
ENSMUSG00000021285	Ppp1r13b	1731.73	-0.195977	0.0461628	0.444795
ENSMUSG00000051890	Klhdc1	238.446	-0.565052	0.0461785	0.444795
ENSMUSG00000030790	Adm	12.7783	1.38481	0.0462255	0.444973
ENSMUSG00000075569	Rsph10b	76.2647	0.587195	0.046416	0.446416
ENSMUSG00000026571	Dcaf6	1398.6	-0.212656	0.0464503	0.446416
ENSMUSG00000046523	Kctd4	1109.42	-0.327576	0.0464607	0.446416
ENSMUSG00000039546	Ajap1	639.485	-0.255016	0.0464945	0.446467
ENSMUSG00000059146	Ntrk3	4477.06	-0.18949	0.0465963	0.447024
ENSMUSG00000027189	Trim44	4868.35	-0.222236	0.0466096	0.447024
ENSMUSG00000078899	Gm4631	929.041	-0.256587	0.0466692	0.447088
ENSMUSG00000021244	Ylpm1	2208.21	-0.239658	0.0466875	0.447088
ENSMUSG00000102869	2900097C17Rik	24608	-0.176939	0.0467056	0.447088
ENSMUSG00000074221	Zfp568	68.4262	0.655343	0.0467302	0.447088
ENSMUSG00000050505	Pcdh20	2188.24	-0.24799	0.0469089	0.448373
ENSMUSG00000023915	Tnfrsf21	1988.38	-0.211871	0.0469218	0.448373
ENSMUSG00000029126	Nsg1	3197.31	-0.217436	0.0469573	0.448439
ENSMUSG00000073418	C4b	700.125	0.330343	0.0470172	0.448631
ENSMUSG00000029456	Acad10	68.3756	0.611585	0.0470539	0.448631
ENSMUSG00000073155	1810058I24Rik	182.984	0.437713	0.0470632	0.448631
ENSMUSG00000021978	Extl3	1980.3	0.188807	0.0471457	0.448907
ENSMUSG00000020646	Mboat2	686.414	-0.25975	0.0471495	0.448907
ENSMUSG00000021051	Ppp2r5e	1485.47	-0.205119	0.0472314	0.449415
ENSMUSG00000042680	Garem1	854.748	-0.295737	0.0472667	0.449478
ENSMUSG00000028552	Eps15	4708.03	-0.267716	0.0473057	0.449576
ENSMUSG00000069833	Ahnak	615.343	0.26415	0.0473914	0.450107
ENSMUSG00000026430	Rassf5	344.403	-0.343409	0.047419	0.450107
ENSMUSG00000022914	Brwd1	2173.42	0.227784	0.0474613	0.450236
ENSMUSG00000042751	Nmnat2	2156.62	-0.202018	0.0475911	0.451195
ENSMUSG00000040651	Tasor	947.68	-0.284802	0.0476509	0.451229
ENSMUSG00000100706	Gm19744	51.5328	-0.911614	0.0476523	0.451229
ENSMUSG00000030124	Lag3	57.5318	0.741869	0.0477216	0.451573
ENSMUSG00000040170	Fmo2	28.1732	-0.954052	0.0477461	0.451573
ENSMUSG00000047990	C2cd4a	26.2178	1.02988	0.0478017	0.451825
ENSMUSG00000028393	Alad	203.404	0.355606	0.047852	0.451928
ENSMUSG00000025213	Kazald1	18.7647	1.2786	0.047883	0.451928
ENSMUSG00000002324	Rec8	40.4003	0.786964	0.047899	0.451928
ENSMUSG00000033722	BC034090	121.443	0.525894	0.047975	0.451942
ENSMUSG00000050192	Eif5a2	901.193	-0.33819	0.0479774	0.451942
ENSMUSG00000033676	Gabrb3	5865.37	-0.2753	0.0479869	0.451942
ENSMUSG00000039886	Tmem120a	148.497	0.418581	0.0480478	0.452243
ENSMUSG00000113555	Gm10095	10.2632	1.47332	0.0481212	0.452663
ENSMUSG00000027303	Ptpra	3450.81	-0.195149	0.0481796	0.452764
ENSMUSG00000037845	Fdxacb1	79.5114	-0.603648	0.0481897	0.452764
ENSMUSG00000036835	Psenen	367.069	0.366069	0.0482284	0.452834
ENSMUSG00000024304	Cdh2	1816.87	-0.207531	0.0482923	0.452834
ENSMUSG00000008763	Man1a2	1957.81	-0.252734	0.0482965	0.452834
ENSMUSG00000036138	Acaa1a	1109.83	0.25962	0.0483158	0.452834
ENSMUSG00000041594	Tmtc4	179.308	-0.441043	0.0483533	0.452834
ENSMUSG00000067873	Htatsf1	1149.32	-0.244017	0.0483705	0.452834
ENSMUSG00000051515	Fam181b	151.731	0.503984	0.0484705	0.4535
ENSMUSG00000035242	Oaz1	2241.88	0.23705	0.0485171	0.453665
ENSMUSG00000057897	Camk2b	21724.7	-0.170105	0.0485472	0.453676
ENSMUSG00000021559	Dapk1	2561.21	-0.194848	0.0486073	0.453967
ENSMUSG00000053347	Zfp943	303.469	-0.356129	0.0487997	0.455315
ENSMUSG00000027550	Lrrcc1	295.127	-0.402869	0.0488244	0.455315
ENSMUSG00000073975	Olfr550	29.7055	-1.02693	0.0488387	0.455315
ENSMUSG00000032807	Alox12b	122.179	-0.487423	0.0488944	0.45541
ENSMUSG00000067424	Zfp563	300.295	-0.388407	0.0489866	0.45541
ENSMUSG00000028367	Txn1	473.457	0.267245	0.0490017	0.45541
ENSMUSG00000040325	Dcaf1	583.326	-0.43925	0.0490371	0.45541
ENSMUSG00000026657	Frmd4a	1090.92	-0.279635	0.0490481	0.45541
ENSMUSG00000051703	Tmem198	587.83	0.269483	0.0491164	0.45541
ENSMUSG00000020170	Frs2	1086.88	-0.254431	0.0491475	0.45541
ENSMUSG00000024219	Anks1	579.402	0.318547	0.0492066	0.45541
ENSMUSG00000038060	Dlec1	91.7812	0.668855	0.0492106	0.45541
ENSMUSG00000049001	Ndnf	331.625	-0.563367	0.0492139	0.45541
ENSMUSG00000024212	Mllt1	1086.23	0.303906	0.0492142	0.45541
ENSMUSG00000087694	A530058N18Rik	44.722	-0.722329	0.0492187	0.45541
ENSMUSG00000037172	E330009J07Rik	1299.03	-0.251553	0.0492265	0.45541
ENSMUSG00000039629	Strip2	1152.9	0.441662	0.0493103	0.455916
ENSMUSG00000071713	Csf2rb	21.6819	1.02541	0.0493495	0.456011
ENSMUSG00000025612	Bach1	206.408	0.356869	0.0494936	0.457007
ENSMUSG00000041548	Hspb8	225.84	0.444115	0.0495394	0.457007
ENSMUSG00000062761	Zfp512	684.241	-0.25314	0.0495448	0.457007
ENSMUSG00000066129	Kndc1	2832.81	-0.210183	0.0495995	0.457058
ENSMUSG00000029287	Tgfbr3	433.667	0.324442	0.0496086	0.457058
ENSMUSG00000040659	Efhd2	1644.81	0.358788	0.0498158	0.458698
ENSMUSG00000061462	Obscn	99.5383	0.696596	0.0499341	0.459088
ENSMUSG00000031997	Trpc6	310.072	0.384547	0.0499486	0.459088
ENSMUSG00000078919	Dpm1	382.461	0.469948	0.0499544	0.459088
ENSMUSG00000024480	Ap3s1	688.385	-0.27152	0.0500173	0.459088
ENSMUSG00000029227	Fip1l1	1099.77	-0.245855	0.0500678	0.459088
ENSMUSG00000079056	Kcnip3	1066.83	0.305267	0.050108	0.459088
ENSMUSG00000104362	Gm37928	191.214	-0.398688	0.0501136	0.459088
ENSMUSG00000044328	Trp53i13	51.9369	0.660176	0.050124	0.459088
ENSMUSG00000040570	Rundc3b	524.867	-0.268332	0.0501273	0.459088
ENSMUSG00000026678	Rgs5	1527.06	-0.247808	0.0501999	0.459088
ENSMUSG00000036309	Skp1a	4127.53	-0.234236	0.0502083	0.459088
ENSMUSG00000021318	Gli3	154.204	-0.408962	0.0502286	0.459088
ENSMUSG00000078588	Ccdc24	43.3239	0.859861	0.0502535	0.459088
ENSMUSG00000054150	Syne3	36.6705	0.779544	0.0502681	0.459088
ENSMUSG00000039809	Gabbr2	5064.64	-0.171963	0.0503165	0.459263
ENSMUSG00000023830	Igf2r	851.479	0.243678	0.0503572	0.459367
ENSMUSG00000029088	Kcnip4	638.112	-0.29553	0.0504178	0.459652
ENSMUSG00000045876	Pcdhb8	39.9892	0.76296	0.0505269	0.459882
ENSMUSG00000071042	Rasgrp3	248.591	-0.630399	0.0505287	0.459882
ENSMUSG00000006392	Med8	259.603	0.367397	0.050531	0.459882
ENSMUSG00000070304	Scn2b	4099.32	-0.168325	0.0506204	0.460428
ENSMUSG00000015966	Il17rb	18.2026	1.07539	0.0506686	0.460484
ENSMUSG00000029313	Aff1	446.428	-0.286756	0.0506933	0.460484
ENSMUSG00000021066	Atl1	1944.16	-0.228065	0.0507146	0.460484
ENSMUSG00000027447	Cst3	11621.1	0.250086	0.0507826	0.460835
ENSMUSG00000060735	Rxfp3	92.4256	-0.519245	0.0508136	0.460849
ENSMUSG00000003534	Ddr1	1177.97	0.313437	0.0509097	0.461234
ENSMUSG00000039662	Icmt	1056.64	0.266337	0.0509393	0.461234
ENSMUSG00000097683	Gm26644	169.103	-0.417186	0.0509443	0.461234
ENSMUSG00000031278	Acsl4	1527.82	-0.307434	0.0509795	0.461286
ENSMUSG00000053799	Exoc6	732.518	-0.306336	0.051021	0.461396
ENSMUSG00000037563	Rps16	1209.12	0.267168	0.0511604	0.462075
ENSMUSG00000040620	Dhx33	1722.71	-0.242483	0.0511685	0.462075
ENSMUSG00000064220	H2ac18	10.7141	-2.07201	0.0512021	0.462075
ENSMUSG00000020260	Pofut2	325.183	0.38014	0.051214	0.462075
ENSMUSG00000063810	Alms1	196.846	0.393963	0.0513222	0.462499
ENSMUSG00000029186	Pi4k2b	44.4902	0.77803	0.0513268	0.462499
ENSMUSG00000062488	Ifit3b	39.0731	0.849582	0.0513717	0.462499
ENSMUSG00000048897	Zfp710	374.579	0.408338	0.0514098	0.462499
ENSMUSG00000020953	Coch	84.9156	0.558367	0.0514746	0.462499
ENSMUSG00000029838	Ptn	2246.02	0.208944	0.0514884	0.462499
ENSMUSG00000047368	Abhd17b	574.201	-0.304291	0.0515255	0.462499
ENSMUSG00000060538	Tmem219	114.015	0.58157	0.0515708	0.462499
ENSMUSG00000037108	Zcwpw1	80.0464	-0.578408	0.0515976	0.462499
ENSMUSG00000074403	H3c13	1.64763	4.12921	0.0515989	NA
ENSMUSG00000039057	Myo16	389.309	-0.303775	0.0516023	0.462499
ENSMUSG00000041020	Map7d2	2056.78	-0.238711	0.051636	0.462499
ENSMUSG00000030030	1700003E16Rik	301.432	0.318982	0.0516905	0.462499
ENSMUSG00000053081	1700069B07Rik	18.8617	1.09505	0.0517311	0.462499
ENSMUSG00000019230	Lhx9	301.337	-0.388734	0.0517345	0.462499
ENSMUSG00000069670	Nkain2	719.901	-0.30047	0.0517394	0.462499
ENSMUSG00000028519	Dab1	1795.62	-0.204753	0.0517603	0.462499
ENSMUSG00000078572	Ndufaf8	112.423	0.615887	0.0517624	0.462499
ENSMUSG00000037683	Armc3	21.2129	1.01944	0.0518055	0.462621
ENSMUSG00000044224	Dnajc21	315.012	-0.321196	0.0519358	0.463456
ENSMUSG00000045045	Lrfn4	503.024	0.414393	0.0519881	0.463456
ENSMUSG00000093452	Zfhx2os	156.113	0.506922	0.0520272	0.463456
ENSMUSG00000032387	Rbpms2	41.6555	0.729093	0.0520872	0.463456
ENSMUSG00000061136	Prpf40a	779.679	-0.443493	0.0520961	0.463456
ENSMUSG00000028719	Cmpk1	905.344	-0.357499	0.0521427	0.463456
ENSMUSG00000028441	1110017D15Rik	27.4166	1.0546	0.0521808	0.463456
ENSMUSG00000030471	Zdhhc13	245.694	-0.413317	0.0521907	0.463456
ENSMUSG00000029649	Pomp	777.66	0.297165	0.0521994	0.463456
ENSMUSG00000040274	Cdk6	92.9951	0.532367	0.0522213	0.463456
ENSMUSG00000039480	Nt5dc1	49.417	0.750549	0.0522241	0.463456
ENSMUSG00000020904	Cfap52	40.0845	0.758103	0.0524049	0.464425
ENSMUSG00000008333	Snrpb2	258.52	-0.416989	0.0524215	0.464425
ENSMUSG00000027651	Rprd1b	409.558	0.329777	0.0524537	0.464425
ENSMUSG00000039737	Prkrip1	223.803	0.459477	0.0524681	0.464425
ENSMUSG00000029014	Dnajc2	366.649	-0.37651	0.0524814	0.464425
ENSMUSG00000078651	Aoc2	72.7981	0.607486	0.0525921	0.465142
ENSMUSG00000030207	Fam234b	3513.84	-0.173083	0.0526316	0.465229
ENSMUSG00000020922	Lsm12	339.511	-0.282009	0.0527126	0.465683
ENSMUSG00000022898	Vps26c	385.692	0.354293	0.0528593	0.466226
ENSMUSG00000025937	Lactb2	268.806	0.384793	0.0528594	0.466226
ENSMUSG00000006369	Fbln1	201.216	0.477432	0.0528633	0.466226
ENSMUSG00000027746	Ufm1	949.884	0.36018	0.052894	0.466234
ENSMUSG00000050147	F2rl3	19.2916	1.16994	0.0529751	0.466639
ENSMUSG00000028944	Prkag2	1945.8	-0.244622	0.0529994	0.466639
ENSMUSG00000038116	Phf20	1688.57	-0.254714	0.0531514	0.467715
ENSMUSG00000078601	Gm12525	4.18199	2.82552	0.053234	0.467933
ENSMUSG00000038301	Snx10	1597.88	-0.280035	0.0532359	0.467933
ENSMUSG00000052062	Pard3b	81.0848	0.558053	0.0533981	0.469071
ENSMUSG00000001763	Tspan33	593.633	0.24489	0.0534252	0.469071
ENSMUSG00000032186	Tmod2	8945.74	-0.22542	0.053545	0.469761
ENSMUSG00000030056	Isy1	376.405	-0.404611	0.0535821	0.469761
ENSMUSG00000034686	Prr7	659.143	0.353507	0.0535936	0.469761
ENSMUSG00000030757	Zkscan2	778.388	-0.339274	0.0536337	0.469849
ENSMUSG00000024256	Adcyap1	83.5816	-1.61702	0.0537251	0.470208
ENSMUSG00000049907	Rasl11b	745.709	-0.25236	0.0537431	0.470208
ENSMUSG00000033307	Mif	1257.91	0.314931	0.0537867	0.470208
ENSMUSG00000029123	Stk32b	96.6703	-0.491265	0.0538201	0.470208
ENSMUSG00000062627	Mysm1	695.21	-0.341718	0.053832	0.470208
ENSMUSG00000031137	Fgf13	3030.52	-0.242091	0.0538898	0.470208
ENSMUSG00000020671	Rab10	2690.13	-0.23221	0.0539261	0.470208
ENSMUSG00000039155	Cdh26	13.0927	-1.75989	0.0539861	0.470208
ENSMUSG00000070866	Zfp804a	417.86	-0.328224	0.0539869	0.470208
ENSMUSG00000062931	Zfp938	231.648	-0.364816	0.0540906	0.470208
ENSMUSG00000040624	Plekhg1	372.825	-0.320581	0.0541143	0.470208
ENSMUSG00000037499	Nenf	374.718	0.336576	0.0541559	0.470208
ENSMUSG00000027865	Gdap2	509.432	-0.379633	0.0541685	0.470208
ENSMUSG00000025239	Limd1	196.135	0.395815	0.0541735	0.470208
ENSMUSG00000034235	Usp54	1266.14	-0.22422	0.0541736	0.470208
ENSMUSG00000021730	Hcn1	1342.18	-0.23482	0.0541752	0.470208
ENSMUSG00000071691	Gm960	32.187	-1.09528	0.054185	0.470208
ENSMUSG00000003929	Zfp81	555.632	-0.423945	0.0542144	0.470208
ENSMUSG00000028572	Hook1	1243.58	-0.251515	0.0542774	0.470494
ENSMUSG00000024758	Rtn3	16808.6	-0.227605	0.0543092	0.47051
ENSMUSG00000032051	Fdx1	127.011	0.450527	0.0543765	0.470833
ENSMUSG00000021190	Lgmn	1109.18	0.200238	0.0544536	0.47124
ENSMUSG00000075511	1700001L05Rik	135.776	-0.715759	0.0545231	0.471358
ENSMUSG00000043410	Hfm1	39.807	-0.71636	0.0545309	0.471358
ENSMUSG00000073700	Klhl21	370.661	0.358544	0.0545862	0.471358
ENSMUSG00000048442	Smim5	19.5499	1.04282	0.0546121	0.471358
ENSMUSG00000047126	Cltc	8784.04	-0.218422	0.0546175	0.471358
ENSMUSG00000074340	Ovgp1	108.684	-0.652093	0.0547253	0.471614
ENSMUSG00000002769	Gnmt	8.97287	1.94728	0.0547303	0.471614
ENSMUSG00000016520	Lnx2	110.823	-0.520447	0.0547426	0.471614
ENSMUSG00000029599	Ddx54	697.218	0.333559	0.0547675	0.471614
ENSMUSG00000044461	Shisa2	95.4378	0.520023	0.0548243	0.471844
ENSMUSG00000047909	Ankrd16	553.924	-0.253026	0.0548761	0.472031
ENSMUSG00000039157	Fam102a	1781.88	0.209419	0.0550304	0.473099
ENSMUSG00000025582	Nptx1	11445.7	-0.181172	0.0550932	0.473224
ENSMUSG00000021286	Zfyve21	136.737	0.53029	0.0551245	0.473224
ENSMUSG00000111063	Zkscan7	46.913	-0.650887	0.0551692	0.473224
ENSMUSG00000045107	Saysd1	89.2703	0.521317	0.0551863	0.473224
ENSMUSG00000041997	Tlk1	1300.34	-0.235205	0.0551959	0.473224
ENSMUSG00000034032	Rpap1	366.409	0.346482	0.0552434	0.473372
ENSMUSG00000030342	Cd9	528.846	0.265448	0.0553354	0.473835
ENSMUSG00000031379	Pir	56.0069	0.680947	0.0553682	0.473835
ENSMUSG00000027185	Nat10	567.267	-0.295739	0.055388	0.473835
ENSMUSG00000031767	Nudt7	49.1014	0.771842	0.055423	0.473836
ENSMUSG00000030432	Rpl28	1456.82	0.321781	0.0554594	0.473836
ENSMUSG00000024521	Pmaip1	18.3539	-1.15013	0.0554826	0.473836
ENSMUSG00000020988	L2hgdh	318.548	-0.301651	0.055509	0.473836
ENSMUSG00000030621	Me3	784.682	-0.222667	0.0555928	0.474293
ENSMUSG00000049047	Armcx3	1727.29	-0.258743	0.0557112	0.475045
ENSMUSG00000042804	Gpr153	132.337	0.515564	0.0557818	0.475238
ENSMUSG00000058624	Gda	3609.91	-0.243188	0.0558076	0.475238
ENSMUSG00000061755	Bod1l	1357.58	-0.214656	0.0558374	0.475238
ENSMUSG00000032193	Ldlr	350.278	0.321535	0.0558551	0.475238
ENSMUSG00000050390	C77080	214.582	0.353979	0.0559701	0.475958
ENSMUSG00000014813	Stc1	73.5074	-0.713188	0.0560184	0.476111
ENSMUSG00000037999	Arap2	1255.98	-0.284697	0.0561726	0.476754
ENSMUSG00000043467	Zbtb37	438.241	0.323364	0.0562561	0.476754
ENSMUSG00000042323	Pbrm1	965.687	-0.337514	0.0562562	0.476754
ENSMUSG00000021936	Mapk8	1389.26	-0.28408	0.0562627	0.476754
ENSMUSG00000042523	Dnal1	2347.24	-0.232526	0.0562667	0.476754
ENSMUSG00000034796	Cpne7	5852.94	-0.229838	0.0562765	0.476754
ENSMUSG00000001036	Epn2	2684.94	-0.233824	0.0564135	0.476993
ENSMUSG00000038127	Ccdc50	1108.29	-0.27457	0.0564495	0.476993
ENSMUSG00000031762	Mt2	1885.28	-0.336476	0.0564551	0.476993
ENSMUSG00000056763	Cspp1	527.796	-0.287879	0.0564564	0.476993
ENSMUSG00000026544	Dusp23	69.0571	0.585654	0.0565067	0.476993
ENSMUSG00000075054	Yae1d1	572.249	-0.398061	0.0565232	0.476993
ENSMUSG00000044734	Serpinb1a	83.5962	0.613389	0.0565677	0.476993
ENSMUSG00000074629	4930518I15Rik	17.007	-1.19022	0.0565782	0.476993
ENSMUSG00000053470	Kdm3a	649.922	-0.271739	0.0565784	0.476993
ENSMUSG00000026490	Cdc42bpa	5695.13	-0.215371	0.056615	0.477045
ENSMUSG00000090115	Usp49	444.189	-0.305785	0.056674	0.477243
ENSMUSG00000027823	Gmps	1053.3	-0.266716	0.0567309	0.477243
ENSMUSG00000116564	Riok2	291.837	-0.38113	0.0567543	0.477243
ENSMUSG00000031700	Gpt2	1202.45	-0.239302	0.0567603	0.477243
ENSMUSG00000104597	B230334C09Rik	3788.62	-0.223773	0.056848	0.477529
ENSMUSG00000029406	Pitpnm2	5739.43	0.251371	0.0568552	0.477529
ENSMUSG00000027375	Mal	3055.3	-0.319008	0.0569082	0.477718
ENSMUSG00000029998	Pcyox1	1685.42	-0.218096	0.0569767	0.478005
ENSMUSG00000042662	Dusp15	179.227	0.42117	0.0570293	0.478005
ENSMUSG00000018405	Mrm1	126.553	0.463971	0.0570339	0.478005
ENSMUSG00000037708	Spag6	31.1343	1.17262	0.057088	0.478084
ENSMUSG00000040738	Ints8	379.868	-0.364159	0.0571072	0.478084
ENSMUSG00000034480	Diaph2	559.82	-0.317903	0.0571718	0.478084
ENSMUSG00000036752	Tubb4b	3135.28	0.19477	0.0572241	0.478084
ENSMUSG00000001436	Slc19a1	216.899	0.406592	0.0572378	0.478084
ENSMUSG00000007617	Homer1	1667.49	-0.202887	0.0572411	0.478084
ENSMUSG00000026443	Lrrn2	3580.52	-0.171971	0.0572567	0.478084
ENSMUSG00000031731	Ap1g1	1860.74	-0.258048	0.0574056	0.478563
ENSMUSG00000024948	Map4k2	1131.64	0.239341	0.057428	0.478563
ENSMUSG00000022205	Sub1	2394.49	-0.279539	0.0574348	0.478563
ENSMUSG00000026203	Dnajb2	920.796	0.313811	0.0574499	0.478563
ENSMUSG00000075470	Alg10b	980.958	-0.260433	0.057503	0.478563
ENSMUSG00000067336	Bmpr2	3196.66	-0.254754	0.057535	0.478563
ENSMUSG00000016308	Ube2a	510.369	-0.298099	0.0575402	0.478563
ENSMUSG00000024130	Abca3	1623.53	-0.190198	0.0575785	0.478563
ENSMUSG00000032815	Fanca	16.8865	1.11405	0.0575887	0.478563
ENSMUSG00000026958	Dpp7	317.696	0.338996	0.0577725	0.479836
ENSMUSG00000026434	Nucks1	2294.12	-0.245487	0.0579017	0.480445
ENSMUSG00000027859	Ngf	32.8773	0.805368	0.0579219	0.480445
ENSMUSG00000037852	Cpe	35604.3	-0.169425	0.0579377	0.480445
ENSMUSG00000081519	Gm13331	1.56743	-4.11958	0.058063	NA
ENSMUSG00000032372	Plscr2	29.3599	0.968189	0.0580993	0.48153
ENSMUSG00000031210	Gpr165	96.016	-0.506269	0.0582165	0.481881
ENSMUSG00000027953	Slc50a1	331.64	-0.32608	0.0582351	0.481881
ENSMUSG00000033439	Trmt13	124.983	-0.495673	0.0582787	0.481881
ENSMUSG00000047554	Tmem41b	527.689	-0.304908	0.0582921	0.481881
ENSMUSG00000057367	Birc2	486.837	-0.269978	0.0582953	0.481881
ENSMUSG00000028330	Ncbp1	873.564	-0.241066	0.0583772	0.482304
ENSMUSG00000075289	Carns1	134.334	-0.546264	0.0584092	0.482314
ENSMUSG00000107383	Gm4366	40.3911	0.707501	0.0585651	0.483347
ENSMUSG00000039704	Lmbrd2	1658.18	-0.290433	0.0586431	0.483736
ENSMUSG00000030411	Nova2	2264.36	-0.177978	0.0586856	0.483832
ENSMUSG00000032743	D430042O09Rik	571.766	0.254774	0.0588482	0.484819
ENSMUSG00000057914	Cacnb2	1041.86	-0.247317	0.0588761	0.484819
ENSMUSG00000005803	Sqor	60.3622	0.629512	0.0588981	0.484819
ENSMUSG00000024664	Fads3	517.929	0.294431	0.0590004	0.485337
ENSMUSG00000026640	Plxna2	2158.37	-0.215621	0.0590229	0.485337
ENSMUSG00000042737	Dpm3	95.9139	0.501144	0.0590932	0.485355
ENSMUSG00000027834	Serpini1	2276.19	-0.269098	0.0591236	0.485355
ENSMUSG00000028614	Ndc1	323.385	-0.303361	0.0591405	0.485355
ENSMUSG00000117679	Apbb3	512.065	0.452481	0.0591488	0.485355
ENSMUSG00000033740	St18	596.071	-0.439902	0.0591808	0.485363
ENSMUSG00000019132	BC005537	3143.41	-0.174671	0.0593788	0.486536
ENSMUSG00000051234	Rnf7	638.847	0.237079	0.0594116	0.486536
ENSMUSG00000098950	Gm28036	167.645	-0.643944	0.0594169	0.486536
ENSMUSG00000025423	Pias2	706.505	-0.289936	0.0594498	0.486551
ENSMUSG00000062753	AI413582	206.572	0.398136	0.0595275	0.486933
ENSMUSG00000031591	Asah1	590.569	-0.314046	0.0596367	0.487308
ENSMUSG00000039985	Sinhcaf	23.5676	0.981794	0.0596535	0.487308
ENSMUSG00000022580	Rhpn1	139.89	0.618865	0.0596666	0.487308
ENSMUSG00000042097	Zfp239	450.978	-0.275796	0.0597724	0.487918
ENSMUSG00000027896	Slc16a4	57.7675	0.617498	0.0598375	0.488195
ENSMUSG00000021265	Slc25a29	245.501	0.39668	0.0598817	0.488302
ENSMUSG00000027434	Nkx2-2	64.7403	0.787026	0.0599707	0.488774
ENSMUSG00000038736	Nudcd1	297.694	-0.299506	0.0600679	0.488953
ENSMUSG00000030872	Gga2	520.411	0.264049	0.0600756	0.488953
ENSMUSG00000028745	Capzb	2781.15	-0.194359	0.0600863	0.488953
ENSMUSG00000055024	Ep300	1589.19	-0.206134	0.0601734	0.489228
ENSMUSG00000027630	Tbl1xr1	1345.62	-0.291201	0.0601988	0.489228
ENSMUSG00000033900	Map9	1827.96	-0.263672	0.0602722	0.489228
ENSMUSG00000048351	Coa7	163.76	-0.546431	0.0603542	0.489228
ENSMUSG00000037206	Islr	142.899	0.498994	0.0603915	0.489228
ENSMUSG00000063796	Slc22a8	186.657	0.384861	0.0604011	0.489228
ENSMUSG00000025393	Atp5b	12404.3	0.274021	0.0604061	0.489228
ENSMUSG00000031828	Klhl36	83.4415	0.59538	0.0604423	0.489228
ENSMUSG00000029672	Fam3c	614.431	-0.266024	0.0604453	0.489228
ENSMUSG00000025575	Cant1	831.412	0.235574	0.0604724	0.489228
ENSMUSG00000007837	Prrg2	63.7135	0.678837	0.0604821	0.489228
ENSMUSG00000041642	Kif21b	1524.3	0.198576	0.0605418	0.489228
ENSMUSG00000028034	Fubp1	2184.53	-0.179972	0.0605461	0.489228
ENSMUSG00000105843	Gm19439	93.9321	-0.676589	0.0605693	0.489228
ENSMUSG00000022321	Cdh10	487.451	-0.340243	0.060588	0.489228
ENSMUSG00000039096	Rsad1	195.371	-0.354793	0.0606867	0.489772
ENSMUSG00000010755	Cars	422.053	0.312019	0.0607704	0.489823
ENSMUSG00000028488	Sh3gl2	4374.08	-0.218895	0.0607978	0.489823
ENSMUSG00000097993	Ptprv	25.7718	-2.92169	0.0608034	0.489823
ENSMUSG00000001383	Zmat2	1764.17	-0.185375	0.0608206	0.489823
ENSMUSG00000057637	Prdm2	1229.82	-0.212092	0.0608492	0.489823
ENSMUSG00000110185	Igip	1725.87	-0.247691	0.0609301	0.490224
ENSMUSG00000107068	Gm42742	1292.07	0.240095	0.0610197	0.490456
ENSMUSG00000021557	Agtpbp1	3641.66	-0.218441	0.0610216	0.490456
ENSMUSG00000020532	Acaca	1478.65	-0.296132	0.0610909	0.490762
ENSMUSG00000025404	R3hdm2	2358.32	-0.200585	0.0611506	0.490972
ENSMUSG00000057894	Zfp329	621.978	-0.340516	0.0611797	0.490972
ENSMUSG00000050567	Maml1	222.906	0.38577	0.0612523	0.491303
ENSMUSG00000020651	Slc26a4	244.409	-0.34875	0.0612936	0.491383
ENSMUSG00000037605	Adgrl3	1169.95	0.33552	0.0614304	0.491976
ENSMUSG00000037791	Phf12	937.326	0.229121	0.0614435	0.491976
ENSMUSG00000060371	Caln1	4066.8	-0.178914	0.0614617	0.491976
ENSMUSG00000034345	Gtf2h5	736.644	-0.267045	0.0614943	0.491985
ENSMUSG00000097456	Gm16958	8.57776	-1.66223	0.0615653	0.492035
ENSMUSG00000040327	Cul9	1578.14	0.241596	0.0615803	0.492035
ENSMUSG00000047428	Dlk2	283.989	0.314991	0.0616048	0.492035
ENSMUSG00000029708	Gcc1	359.083	0.329215	0.061626	0.492035
ENSMUSG00000021033	Gstz1	526.458	-0.250075	0.0616698	0.492135
ENSMUSG00000046159	Chrm3	837.852	-0.249295	0.0617172	0.492205
ENSMUSG00000096917	2500002B13Rik	25.3357	1.10965	0.0617584	0.492205
ENSMUSG00000021047	Nova1	615.651	-0.277607	0.0618086	0.492205
ENSMUSG00000022587	Ly6e	2651.61	-0.224988	0.0618276	0.492205
ENSMUSG00000023106	Denr	578.921	-0.33726	0.0618355	0.492205
ENSMUSG00000033488	Cryzl2	97.7269	0.481869	0.0619648	0.492984
ENSMUSG00000033186	Mzt1	1140.67	-0.199754	0.0621474	0.494186
ENSMUSG00000026027	Stradb	415.998	-0.286215	0.0623941	0.495825
ENSMUSG00000059901	Adamts14	72.159	-0.528184	0.0624168	0.495825
ENSMUSG00000074064	Mlycd	327.989	0.328328	0.0624818	0.496013
ENSMUSG00000052751	Repin1	502.655	0.315652	0.0625267	0.496013
ENSMUSG00000061244	Exoc5	1092.33	-0.266778	0.0625353	0.496013
ENSMUSG00000004360	9330159F19Rik	1591.14	-0.253634	0.062617	0.496409
ENSMUSG00000118332	Fam220a	786.342	0.38421	0.0626902	0.496577
ENSMUSG00000031023	Akip1	25.1508	0.914039	0.0627113	0.496577
ENSMUSG00000035104	Eva1a	150.852	-0.397471	0.0627685	0.496577
ENSMUSG00000030847	Bag3	143.086	0.442427	0.0628147	0.496577
ENSMUSG00000053483	Usp21	568.292	0.262614	0.0628626	0.496577
ENSMUSG00000038866	Zcchc2	495.106	-0.315695	0.0628697	0.496577
ENSMUSG00000075525	Gm10849	11.365	1.49921	0.062948	0.496577
ENSMUSG00000020859	Spag9	5449.83	-0.188448	0.0629914	0.496577
ENSMUSG00000008090	Fgfrl1	282.051	0.575977	0.0630203	0.496577
ENSMUSG00000017843	Ppp2r5c	2783.27	-0.254839	0.063037	0.496577
[truncated: 14,014 more rows]

## Sheet: S2
Biological process enriched by down-regulated genes in response to SARS-CoV-2 infection
Term	Count	%	Fold Enrichment	PValue	FDR	Genes
GO:0097091~synaptic vesicle clustering	5	0.678426	33.7762	8.50457e-06	0.000663139	NLGN1, PCLO, NRXN1, SYN2, SYN1
GO:0035493~SNARE complex assembly	5	0.678426	21.7133	6.32822e-05	0.00363097	SNAP25, STXBP1, VAMP4, VAMP2, SNCA
GO:0007263~nitric oxide mediated signal transduction	5	0.678426	21.7133	6.32822e-05	0.00363097	NEUROD1, NPY2R, NDNF, MT1, NOS1
GO:0048268~clathrin coat assembly	6	0.814111	20.2657	8.44173e-06	0.000663139	HIP1, SGIP1, NSG1, AP2B1, EPS15, PICALM
GO:0031115~negative regulation of microtubule polymerization	5	0.678426	20.2657	8.51732e-05	0.00462521	CLIP3, MAP2, STMN2, MAPRE1, SNCA
GO:0016082~synaptic vesicle priming	6	0.814111	18.2392	1.48655e-05	0.00110259	CADPS2, SNAP25, STXBP1, CADPS, ERC2, SNCA
GO:0007269~neurotransmitter secretion	8	1.08548	15.1993	7.3482e-07	8.59456e-05	SNAP25, SYT4, SYT1, NRXN1, STXBP1, NRXN3, SYN2, SYN1
GO:0016079~synaptic vesicle exocytosis	7	0.949796	15.1993	5.30802e-06	0.000489142	CADPS2, SNAP25, SV2B, SYT1, CADPS, VAMP2, SNCA
GO:0045921~positive regulation of exocytosis	7	0.949796	14.6752	6.59995e-06	0.000573442	CADPS2, RAB2B, STXBP1, CADPS, PRKCA, SYTL4, SNCA
GO:0010613~positive regulation of cardiac muscle hypertrophy	6	0.814111	14.5913	4.75966e-05	0.0029539	MEF2A, MTPN, NR4A3, ROCK2, PRKCA, AGT
GO:0048488~synaptic vesicle endocytosis	12	1.62822	14.3052	5.65555e-10	1.71985e-07	NAPB, NLGN1, SYT1, OPHN1, AMPH, AP2B1, DNM1L, BTBD8, DNM1, VAMP2, PICALM, SNCA
GO:0099560~synaptic membrane adhesion	6	0.814111	12.5787	0.00010077	0.00528347	NLGN1, LRFN5, SLITRK2, FLRT3, NRXN1, CDH9
GO:1903861~positive regulation of dendrite extension	6	0.814111	12.5787	0.00010077	0.00528347	SH3GLB1, PRKN, SYT4, SYT1, NEDD4L, PICALM
GO:1905606~regulation of presynapse assembly	7	0.949796	11.8217	2.45464e-05	0.00173594	LRFN5, SLITRK2, SLITRK4, NTRK3, NRXN1, SLITRK5, SNCA
GO:0016197~endosomal transport	12	1.62822	11.7672	5.12586e-09	1.19906e-06	ABCA1, SNAP25, EHD3, ALS2, SNX27, MYO5B, VPS4B, EPS15L1, NSG1, EPS15, PICALM, ARL8B
GO:0001578~microtubule bundle formation	7	0.949796	11.5022	2.88921e-05	0.00195247	MAP2, ZFP207, MAP1B, CCSER2, NAV1, TPPP, MAPRE1
GO:0017156~calcium ion regulated exocytosis	6	0.814111	11.3995	0.000164075	0.00779614	SYT4, PPP3CB, SYT1, CACNA1C, SYN2, VAMP2
GO:0030534~adult behavior	8	1.08548	11.3111	6.01601e-06	0.000538079	CNTNAP2, BBS1, NR4A3, NRXN1, SLC1A1, PTEN, NRXN3, SLITRK5
GO:0007416~synapse assembly	10	1.35685	10.8566	3.13077e-07	4.53366e-05	GPM6A, NLGN1, PCLO, CDH2, FLRT3, MAP1B, NRXN1, PTEN, NRXN3, CDH9
GO:0050808~synapse organization	12	1.62822	10.2756	2.25944e-08	3.61629e-06	NLGN1, PCLO, SLC9A6, PCDHGC5, FLRT3, SLC1A1, RAB39B, SEMA3E, ANK3, SYN1, PPFIA2, SNCA
GO:1990090~cellular response to nerve growth factor stimulus	7	0.949796	9.89722	6.9699e-05	0.00392509	RAP1A, NTRK3, STMN2, ELAVL4, PTEN, RAPGEF2, CRK
GO:0051965~positive regulation of synapse assembly	11	1.49254	8.7996	4.79979e-07	6.34616e-05	NLGN1, OXTR, SLITRK2, STAU2, FLRT3, SLITRK4, NTRK3, NRXN1, UBE2V2, SLITRK5, PRKCA
GO:0007409~axonogenesis	14	1.89959	8.1063	1.96607e-08	3.32157e-06	CNTNAP2, TOP2B, ANK3, ALS2, SLITRK2, PTPRZ1, MAP2, SLITRK4, MAP1B, SLITRK5, SLIT2, PAK3, RNF165, PICALM
GO:0001764~neuron migration	18	2.44233	7.49555	3.48737e-10	1.51501e-07	YWHAE, TOP2B, GPM6A, BBS1, NRP2, NTRK3, NDNF, NAV1, FBXO45, GJA1, CHL1, SPOCK1, RAPGEF2, APBB2, CEP85, CRK, PAFAH1B1, ASTN1
GO:0007612~learning	9	1.22117	7.29567	3.24957e-05	0.00214825	GABRB3, SLC24A2, PRKN, CNTNAP2, NRXN1, ELAVL4, NRXN3, AMPH, PTGS2
GO:0031175~neuron projection development	21	2.84939	7.1727	1.88374e-11	1.43211e-08	ARFGEF1, CNTNAP2, GPM6A, NLGN1, TMEM30A, NRXN1, STMN2, TNC, PTEN, STMN4, FRY, BTBD8, UHMK1, PLD2, OPHN1, FLRT3, CHL1, MAP2, RAPGEF2, PTK2B, NPTXR
GO:0043524~negative regulation of neuron apoptotic process	22	2.98507	7.11457	6.62039e-12	6.71087e-09	PRKCG, GABRB3, PRKN, PCDHGC5, STXBP1, FMR1, SLC1A1, NDNF, MT1, SLC30A10, HIF1A, OXR1, AGT, NFATC4, NR4A3, PTPRZ1, CHL1, UBE2V2, PTK2B, ADAM8, NOS1, SNCA
GO:0007611~learning or memory	9	1.22117	6.83969	5.19685e-05	0.00309875	PRKCG, PTPRZ1, ABI2, CNR1, SLC1A1, PTEN, PRKCA, PICALM, PAFAH1B1
GO:0048812~neuron projection morphogenesis	9	1.22117	6.83969	5.19685e-05	0.00309875	NCKAP1, GPM6A, CNTNAP2, GJA1, PAK1, ALS2, SLC9A6, SLIT2, THBS4
GO:0018107~peptidyl-threonine phosphorylation	8	1.08548	6.75525	0.000182408	0.00827914	ATF2, ROCK2, WNK1, AKT3, CSNK2A2, MAPK1, PRKCA, MAP3K7
GO:0006887~exocytosis	13	1.76391	6.58636	7.30814e-07	8.59456e-05	SNAP25, CADPS2, SYT4, RALA, EXOC7, STXBP1, RAB3IP, EXOC6B, PIK3C2A, SYTL4, NKD2, PAK1, SCRN1
GO:0000165~MAPK cascade	9	1.22117	6.43735	8.03105e-05	0.00444044	SETX, YWHAE, MEF2A, ATF2, MAP2K4, PTK2B, MAPK1, MAP3K7, SCG2
GO:0010976~positive regulation of neuron projection development	19	2.57802	6.41748	1.29265e-09	3.5736e-07	CAMK2B, CAMK1D, TMEM30A, NEGR1, BCL11A, NTRK3, SERPINF1, STMN2, NDNF, AGT, SETX, RAP1A, PTPRZ1, CNR1, ENC1, UBE2V2, RAPGEF2, PTK2B, KIF3C
GO:0072659~protein localization to plasma membrane	15	2.03528	5.62937	5.36354e-07	6.79606e-05	ROCK2, STXBP1, ANK2, ANK3, FAM126B, ZDHHC2, NKD2, EHD3, RAP1A, CDH2, RAB15, PKP2, RAPGEF2, SCN3B, GPR158
GO:0007613~memory	11	1.49254	5.61991	2.84792e-05	0.00195247	GABRB3, SLC24A2, SYT4, OXTR, NETO1, CNR1, SLC1A1, PTEN, HTR2A, PTGS2, SCN2A
GO:0007399~nervous system development	40	5.42741	5.50201	1.88177e-17	5.72245e-14	GABRB3, CAMK2B, PRPS1, GPM6A, NRP2, NLGN1, NRSN1, NEXMIF, FMR1, PTEN, NDNF, FBXO45, SEMA3E, THBS4, ROBO1, NEUROD1, RAP1A, OPHN1, NEUROD6, DPYSL5, CHL1, ENC1, SLIT2, SCN3B, BEND6, EPM2A, MEF2A, CAMK1D, NTRK3, NAV1, NAP1L1, MYT1, SETX, CCDC88A, ABI2, KIF2A, MAP1B, RAPGEF2, SCN2A, PAFAH1B1
GO:0016192~vesicle-mediated transport	23	3.12076	5.37822	4.84675e-10	1.63766e-07	RAB2A, NSF, STX12, NAPB, RAB2B, SYT4, TRAPPC1, SYT1, STXBP1, STX18, RAB39B, CHM, AP2B1, ARCN1, AP3M1, MYO5B, VPS41, KIF1A, VAMP4, RAB6B, VAMP2, TRIM23, PICALM
GO:0006874~cellular calcium ion homeostasis	10	1.35685	5.24114	0.00013179	0.00657003	SLC24A2, XK, SLC24A3, STIM2, ATP13A5, ANK2, PRKCA, CACNA1C, HTR2A, ATP13A3
GO:0006470~protein dephosphorylation	13	1.76391	5.2342	8.19399e-06	0.000663139	EPM2A, PTEN, PTPRJ, PPM1E, PPP1CB, FAM220A, PPP3CB, PPP3R1, UBLCP1, PTPRZ1, PPP2R5E, PTPRA, PTPN3
GO:0006897~endocytosis	16	2.17096	4.93784	1.07429e-06	0.000112652	SH3GL3, HIP1, TFRC, SGIP1, ANK2, EPS15L1, AP2B1, PIK3C2A, BTBD8, DNM1, AP3M1, EHD3, OPHN1, DNM1L, EPS15, PICALM
GO:0050821~protein stabilization	16	2.17096	4.91291	1.1453e-06	0.000116095	PRKN, STX12, NCKAP1, MORC3, HIP1, CCNH, STXBP1, ZFP207, PTEN, ANK2, CCT6A, IPO9, GNAQ, APBB2, SUGT1, TRIM44
GO:0007268~chemical synaptic transmission	15	2.03528	4.74978	4.04934e-06	0.000384814	PRKCG, GABRB3, GABRA2, CNTNAP2, NLGN1, NRXN1, CHRM5, NRXN3, CACNA1C, HTR2A, DLG2, SV2B, SLITRK5, PAFAH1B1, SNCA
GO:0006886~intracellular protein transport	23	3.12076	4.61497	8.35983e-09	1.81587e-06	RAB2A, NSF, STX12, NAPB, STXBP1, STX18, CHM, TBC1D2B, 5730455P16RIK, STAM, AP2B1, SYTL4, TOMM22, TOM1L1, AP3M1, IPO9, SNX27, VPS41, SCG5, TBC1D17, RAB6B, YWHAH, TRIM23
GO:0006816~calcium ion transport	11	1.49254	4.51871	0.000178531	0.00827914	CAMK2B, SLC24A2, EPM2A, SLC24A3, TRPC4, STIM2, CACNA2D1, CACNA2D3, CACNA1C, CCR5, DNM1L
GO:0043065~positive regulation of apoptotic process	28	3.79919	4.38743	4.36942e-10	1.63766e-07	HRK, PRKN, PTEN, PTGS2, HIF1A, FOXO1, TOMM22, CCAR1, NEUROD1, CNR1, FRZB, EMILIN2, SAP18, APBB2, SLIT2, DNM1L, BID, IP6K2, MAP2K4, DAXX, CAMK1D, DAPK1, NTRK3, NFATC4, MLLT11, CLIP3, NET1, RYBP
GO:0042981~regulation of apoptotic process	15	2.03528	4.32208	1.19477e-05	0.000908321	PRKN, HRK, DAXX, HIP1, ANP32A, THOC1, ANK2, FRS2, FBXO11, AGT, GJA1, RASSF5, MADD, TNFAIP8L3, BID
GO:0007156~homophilic cell adhesion via plasma membrane adhesion molecules	12	1.62822	4.24167	0.000140078	0.00676153	PCDHGA11, CADM3, CDH2, PCDHGC5, CDHR1, PCDH20, PCDHA5, PCDH19, CDH9, NECTIN3, PCDHA7, ROBO1
GO:0016477~cell migration	20	2.7137	4.22203	3.81044e-07	5.26707e-05	VAV3, NCKAP1, SDC4, PTEN, PIK3C2A, CCDC88A, PAK1, FMNL1, ABI2, CDH2, PEAK1, FSCN1, SIRPA, IL12A, FAM83D, TMEM18, MAPRE1, CRK, PAFAH1B1, ASTN1
GO:0015031~protein transport	45	6.10583	4.21552	3.27565e-15	4.98062e-12	STX12, NAPB, AHCTF1, STXBP1, VPS4B, STX18, EIF5A2, AKAP8, TOMM22, AP3M1, IPO9, SNX27, SV2B, KIF3A, VPS54, RAB11FIP2, TBC1D17, KPNA3, EPS15, RAB6B, RAB2A, NSF, ARFGEF1, ARRDC4, CADPS2, RAB2B, BBS1, EXOC7, ARRDC2, RAB3IP, CADPS, RAB39B, ANK2, AP2B1, STAM, ARCN1, TOM1L1, EHD3, 2610002M06RIK, RAB15, MYO5B, VPS41, RAB9B, VAMP2, ARL8B
GO:0018105~peptidyl-serine phosphorylation	12	1.62822	4.09869	0.00018905	0.00845441	PRKCG, CAMK2B, MORC3, CAMK1D, ROCK2, WNK1, AKT3, CSNK2A2, SLC1A1, MAPK1, PRKCA, UHMK1
GO:0007507~heart development	20	2.7137	3.99982	8.61405e-07	9.70198e-05	MEF2A, POPDC3, ATF2, NRP2, OXTR, NTRK3, PTEN, PTPRJ, CACNA1C, AP2B1, ROBO1, NFATC4, PPP3CB, GJA1, PPP3R1, FLRT3, KIF3A, GNAQ, PKP2, MAPK1
GO:0007568~aging	13	1.76391	3.97168	0.000123616	0.00626527	IL15, SERPINF1, NPY2R, PTEN, ELAVL4, HTR2A, PTGS2, AGT, CNR1, GJB6, MAPK1, SNCA, GM10925
GO:0051301~cell division	26	3.52782	3.95182	1.66361e-08	3.16191e-06	USP37, RALA, AHCTF1, USP16, ZFP207, VPS4B, BRCC3, SMC3, PPP1CB, BABAM2, TPPP, FAM83D, LRRCC1, HELLS, TERF1, WAPL, 2610002M06RIK, CCNY, KIF2A, INCENP, PPP2R2D, MAPRE3, MAPRE1, CDK14, ARL8B, PAFAH1B1
GO:0060291~long-term synaptic potentiation	13	1.76391	3.78164	0.000195103	0.00859868	PRKCG, CAMK2B, SLC24A2, SNAP25, NLGN1, RASGRF2, SLC1A1, PTEN, NFATC4, MAPK1, PTK2B, VAMP2, SNCA
GO:0006511~ubiquitin-dependent protein catabolic process	16	2.17096	3.62968	4.32927e-05	0.00274277	PRKN, USP37, RNF11, USP16, RNF14, USP32, USP11, NEDD4L, UBR3, FBXO45, UCHL3, FBXO11, UCHL5, UBE2L3, PSMA2, ARIH1
GO:0007049~cell cycle	38	5.15604	3.54884	9.10332e-11	4.61387e-08	KMT2E, USP37, RALA, AHCTF1, USP16, CCNH, ZFP207, VPS4B, TXLNG, BRCC3, SMC3, GSPT2, CCAR1, PPP1CB, BABAM2, BRINP2, MAPK1, E2F3, TPPP, FAM83D, LRRCC1, CASP8AP2, HELLS, CSNK2A2, TERF1, WAPL, EID1, 2610002M06RIK, CCNY, KIF2A, STAG3, INCENP, PPP2R2D, MAPRE3, MAPRE1, CDK14, ARL8B, PAFAH1B1
GO:0007155~cell adhesion	34	4.6133	3.4167	2.67758e-09	6.78545e-07	CNTNAP2, TENM2, NLGN1, NRXN1, NRXN3, TNC, PCDH19, CDH9, THBS4, COL19A1, CDH2, FLRT3, CHL1, PCDHA5, PTK2B, EMILIN2, NCAM2, EDIL3, PCDHA7, CADM3, NEGR1, PCDHGC5, PCDH20, FIBCD1, OMG, LSAMP, PRKCA, OLFM4, AJAP1, PCDHGA11, CDHR1, COL6A1, NECTIN3, ASTN1
GO:0016567~protein ubiquitination	24	3.25645	3.37762	1.03953e-06	0.000112652	ARRDC4, PRKN, RNF11, RNF14, KLHDC1, NEDD4L, KLHL2, UBR3, FBXO45, UBE2D2A, FBXO11, PJA2, UBE2L3, DCAF6, DCAF1, DCAF17, MED24, CAND1, ENC1, RNF182, ARIH1, FBXL5, TRIM44, TRIM23
GO:0016310~phosphorylation	33	4.47761	3.29985	1.10342e-08	2.23701e-06	CAMK2B, PRPS1, PANK3, DGKB, ROCK2, DGKA, AK4, AK5, DCAF1, PAK1, AKT3, PTK2B, MAPK1, PAK3, MAP3K7, MAP4K3, IP6K2, PRKCG, CDK17, CDKL2, MAP2K4, CAMK1D, DAPK1, NTRK3, CSNK2A2, PRKCA, ACVR2A, UHMK1, SNRK, WNK1, KIT, ALPK1, CDK14
GO:0006915~apoptotic process	32	4.34193	3.29748	1.92214e-08	3.32157e-06	HRK, AVEN, ATF2, HIP1, PPP1R13B, PTEN, FOXO1, CCAR1, TIAL1, BABAM2, GJA1, PAK1, ZFP385B, RASSF5, MAPK1, BID, MAP3K7, SH3GLB1, MEF2A, CASP8AP2, MAP2K4, DAXX, DAPK1, CSNK2A2, THOC1, PRKCA, NSG1, SERPINA3G, RYBP, GJB6, MADD, TNFRSF21
GO:0006468~protein phosphorylation	31	4.20624	3.10496	1.23387e-07	1.87609e-05	CAMK2B, ROCK2, PAK1, PPP3CB, AKT3, PTK2B, MAPK1, PAK3, MAP3K7, MAP4K3, CDK17, CDKL2, MAP2K4, MORC3, CAMK1D, DAPK1, NTRK3, CSNK2A2, PRKCA, ACVR2A, UHMK1, CSF2RB2, SNRK, WNK1, PEAK1, PTPRA, KIT, ALPK1, TAF3, CDK14, TAF2
GO:0035556~intracellular signal transduction	23	3.12076	3.08683	7.69615e-06	0.000650111	PRKCG, VAV3, CNTNAP2, TFRC, DAPK1, ROCK2, DGKB, DGKA, PRKCA, CNKSR2, NET1, PAK1, SNRK, WNK1, RASSF5, KIT, AKT3, RASA2, MAPK1, PAK3, SCG2, MAP4K3, ARHGEF6
GO:0008285~negative regulation of cell proliferation	20	2.7137	2.77613	0.000139493	0.00676153	PTEN, PTPRJ, PRKCA, PTGS2, AGT, RERG, ROBO1, TIAL1, GJA1, CNOT7, PTPRZ1, FRZB, RASSF5, GJB6, PKP2, RAPGEF2, PTK2B, NOS1, SLIT2, KIFAP3
GO:0006974~cellular response to DNA damage stimulus	23	3.12076	2.77448	3.90212e-05	0.00252476	VAV3, ZRANB3, ATF2, USP16, FMR1, MORC2A, FBXO45, BRCC3, SMC3, CHD2, EMSY, FOXO1, UCHL5, ALKBH8, SETX, BABAM2, UBE2W, PAK1, IMMP2L, MAPK1, SUSD6, MACROD2, TRP53BP1
GO:0007165~signal transduction	56	7.59837	2.76127	3.18218e-11	1.9354e-08	GABRB3, YWHAE, TENM2, OXTR, DGKB, DGKA, CHRM5, GPR22, NPY2R, RAPH1, HTR2A, RERG, MC4R, GJA1, OPHN1, PPP2R5E, RASSF5, AKT3, TCP11L1, CCR5, MAP3K7, YWHAH, DAPK1, GLP2R, THOC1, LRRC40, ICOSL, ANK2, ANK3, OLFM4, TRHR, TOM1L1, GPR161, RASA2, RAPGEF2, CRK, TNFRSF21, RALA, ROCK2, PDE1A, NRXN1, ARHGAP15, HIF1A, PLCXD2, RAP1A, SNX27, CNR1, PLXNA1, PTK2B, MAPK1, SHOC2, FAM83D, GPR158, GABRA2, WNK1, GNAQ
GO:0006355~regulation of transcription, DNA-templated	42	5.69878	2.06092	2.17265e-05	0.0015731	HOMEZ, ATF2, GM14305, RNF14, ARID4B, HIF1A, FOXO1, BACH2, CCAR1, UBE2L3, NEUROD1, SBNO1, TAF1D, ZFP57, GM2026, NEUROD6, GM4724, NSD2, SCMH1, SAP18, APBB2, E2F3, TRP53BP1, ZFP37, ZFP280C, MEF2A, DAXX, DR1, MTERF2, FOXJ3, FOXN2, MYT1, EMSY, NFATC4, MYCL, NR4A3, RYBP, ZFP354C, SP3, GM4631, RNF141, VGLL3
GO:0006357~regulation of transcription from RNA polymerase II promoter	54	7.327	2.05576	1.26099e-06	0.000123699	ATF2, ZFP644, CCNH, ARID4B, ZFP729B, BACH2, ZFP78, GM2026, GM4724, HMGN3, ZFP37, ZFP563, MEF2A, ZHX3, MAMSTR, TSC22D3, ZFP617, MYT1, ZFP607B, MYCL, NCOR1, ZFP40, GM4631, LCORL, VGLL3, ZFP942, HOMEZ, ZFP941, GM17655, USP16, GM14305, ZFP943, HIF1A, FOXO1, PURB, NEUROD1, ZFP57, NEUROD6, PLAGL1, PLATR25, CAMTA1, E2F3, ZSCAN18, DR1, BCL11A, FOXJ3, PCGF3, NFATC4, NR4A3, ZFP354C, SP3, TAF3, ZFP870, TAF2
GO:0030154~cell differentiation	34	4.6133	2.04058	0.000181372	0.00827914	CAMK2B, NRP2, HIP1, NEDD4L, SEMA3E, HIF1A, FOXO1, COL19A1, CLGN, ROBO1, PURB, NEUROD1, CAND1, NEUROD6, FRZB, CHL1, PTK2B, SLIT2, ZFP37, MEF2A, SYT4, ZHX3, SYT1, NTRK3, FOXJ3, NAV1, MYT1, NFATC4, SETX, EID1, KIF2A, KIT, RAPGEF2, PAFAH1B1
GO:0007275~multicellular organism development	38	5.15604	2.00199	0.000102811	0.00529913	NRP2, AHCTF1, KDM1B, NEXMIF, FBXO45, SEMA3E, CDH9, COL19A1, CLGN, ROBO1, NEUROD1, ZFP57, FLRT3, NEUROD6, FRZB, CHL1, ENC1, SCMH1, SLIT2, PAK3, ZFP37, EDIL3, MEF2A, HELLS, NTRK3, ZFR, NAV1, MYT1, MTURN, NFATC4, SENP1, KIF2A, GPR161, KIT, RAPGEF2, AIDA, PICALM, PAFAH1B1
GO:0000122~negative regulation of transcription from RNA polymerase II promoter	33	4.47761	2.0348	0.00024412	0.0106053	PRKN, ATF2, TCERG1, TENM2, TMPRSS6, KDM1B, BMI1, HIF1A, ZFP729B, BACH2, ZFP78, PURB, DCAF1, ZFP57, NSD2, APBB2, ZFP37, MEF2A, DAXX, DR1, ZHX3, BCL11A, TSC22D3, YLPM1, NFATC4, FAM220A, EID1, NR4A3, NCOR1, RYBP, PKIA, CPEB3, TAF3
GO:0008104~protein localization	9	1.22117	5.47175	0.000250579	0.0107325	BBS1, NIN, IMMP2L, CADM3, ODR4, ALS2, NBEA, ANK2, KIFAP3
GO:0016358~dendrite development	7	0.949796	7.73783	0.000280608	0.0117982	BBS1, PAK1, ABI2, MAP2, MAP1B, PAK3, CRK
GO:2000310~regulation of NMDA receptor activity	5	0.678426	15.1993	0.00028322	0.0117982	NLGN1, DAPK1, RASGRF2, NRXN1, PTK2B
GO:0010629~negative regulation of gene expression	18	2.44233	2.78461	0.000317965	0.0130666	PRKN, EPM2A, DAXX, SLC24A3, ROCK2, BCL11A, NRXN1, FMR1, SERPINF1, MYT1, HIF1A, AGT, ROBO1, GJA1, CNOT7, NCOR1, SLIT2, PICALM
GO:0060998~regulation of dendritic spine development	4	0.542741	27.021	0.000343985	0.0134568	FMR1, KIF1A, CPEB3, PPFIA2
GO:0060996~dendritic spine development	5	0.678426	14.4755	0.000345331	0.0134568	CNTNAP2, PAK1, SLC9A6, FMR1, PAK3
GO:0010628~positive regulation of gene expression	23	3.12076	2.37812	0.000348987	0.0134568	MEF2A, PRKN, ATF2, SLC24A3, TFRC, ROCK2, BCL11A, NTRK3, NRXN1, FMR1, TNC, PTEN, ALOX12B, ANK2, ANK3, MYT1, HIF1A, AGT, ROBO1, GJA1, KIT, MAPK1, CCR5
GO:0001933~negative regulation of protein phosphorylation	9	1.22117	5.21119	0.000349586	0.0134568	PRKN, IBTK, NTRK3, DNAJC10, PTEN, SIRPA, PRKCA, SLIT2, SNCA
GO:0007264~small GTPase mediated signal transduction	9	1.22117	5.21119	0.000349586	0.0134568	VAV3, CCDC88A, DOCK4, RAP1A, RASGRF2, CHM, RAPGEF2, KNDC1, RALGPS2
GO:0055085~transmembrane transport	19	2.57802	2.66163	0.000355818	0.0135255	ABCA1, SLC44A5, SLC30A9, SLC22A6, SLC24A3, TRPC4, KCNC2, AQP9, SLC39A10, SLC2A3, CACNA1C, SLC30A10, ANO3, GJA1, SV2B, GJB6, SCN9A, KCNQ5, SCN2A
GO:0043547~positive regulation of GTPase activity	15	2.03528	3.13388	0.000369814	0.013884	DOCK4, RASGRF2, CHM, ARHGAP15, NET1, RAP1A, ALS2, ARL2BP, OPHN1, RASA2, RAPGEF2, AMPH, RAB11FIP2, RALGPS2, PICALM
GO:0051491~positive regulation of filopodium assembly	6	0.814111	9.59956	0.00037711	0.0138963	GPM6A, NLGN1, TENM2, RALA, FMR1, FSCN1
GO:0032956~regulation of actin cytoskeleton organization	8	1.08548	6.00466	0.00037928	0.0138963	CCDC88A, PAK1, ROCK2, STAU2, FSCN1, PAK3, CRK, CORO2B
GO:0045893~positive regulation of transcription, DNA-templated	25	3.39213	2.25175	0.000398361	0.0144216	KMT2E, ZFP326, USP16, RNF14, HIF1A, FOXO1, NEUROD1, CAND1, TMSB4X, MAPK1, E2F3, NOS1, TRIM44, YWHAH, MEF2A, BICRAL, UCHL5, AGT, MLLT11, NR4A3, RYBP, MED24, SP3, MAPRE3, PICALM
GO:0021987~cerebral cortex development	8	1.08548	5.85997	0.000440306	0.0157526	YWHAE, BBS1, CDH2, CSNK2A2, WDR62, CRK, HIF1A, PAFAH1B1
GO:0050773~regulation of dendrite development	5	0.678426	13.2168	0.000497798	0.0176024	CAMK1D, BCL11A, KNDC1, CRK, MFSD2A
GO:0007017~microtubule-based process	6	0.814111	8.89715	0.000540691	0.0188993	VBP1, MAP1B, XRN2, KIFAP3, TUBA4A, PAFAH1B1
GO:0007420~brain development	14	1.89959	3.15245	0.000587054	0.0199232	GABRB3, SYT4, PFKFB3, SYT1, SLC1A1, AK4, ACSL3, PCDH19, BMI1, IMMP2L, CDH2, MACROD2, BID, MFSD2A
GO:0006882~cellular zinc ion homeostasis	5	0.678426	12.6661	0.000589638	0.0199232	SLC30A9, SLC1A1, SLC39A10, MT1, SLC30A10
GO:0072583~clathrin-dependent endocytosis	5	0.678426	12.6661	0.000589638	0.0199232	HIP1, SGIP1, DNAJC6, AP2B1, PICALM
GO:0021707~cerebellar granule cell differentiation	4	0.542741	22.1081	0.000659305	0.0220324	MTPN, OPHN1, NRXN1, KNDC1
GO:0035176~social behavior	7	0.949796	6.54739	0.000696303	0.0230158	GABRB3, CNTNAP2, OXTR, FMR1, NRXN1, PTEN, NRXN3
GO:0007626~locomotory behavior	9	1.22117	4.67671	0.00072064	0.0235641	PRKN, SNAP25, CNTNAP2, ALS2, NEGR1, SLC1A1, ELAVL4, PTEN, ASTN1
GO:0045944~positive regulation of transcription from RNA polymerase II promoter	37	5.02035	1.82737	0.000738445	0.0238895	PRKN, ATF2, TCERG1, USP16, TMPRSS6, KDM1B, ARID4B, HIF1A, FOXO1, DCAF6, NEUROD1, PPP3CB, PPP3R1, NEUROD6, PLAGL1, CAMTA1, APBB2, E2F3, NOS1, TRP53BP1, HMGN3, MEF2A, DAXX, DR1, SLC30A9, MAMSTR, FOXJ3, MYT1, ACVR2A, NFATC4, SENP1, SETX, NR4A3, CNOT7, SP3, CEBPZ, ZFP451
GO:0001525~angiogenesis	14	1.89959	3.05076	0.000795054	0.0254501	VAV3, NRP2, NRXN1, PTEN, NRXN3, NDNF, SEMA3E, PRKCA, PTGS2, HIF1A, PTK2B, ADAM8, MAP3K7, SCG2
GO:0032355~response to estradiol	9	1.22117	4.59811	0.000805518	0.0255165	GJA1, OXTR, MAP1B, STXBP1, PTEN, PRKCA, PTGS2, BID, AGT
GO:0030431~sleep	4	0.542741	20.2657	0.000868366	0.0272237	SNAP25, OXTR, HTR2A, DLAT
GO:0071300~cellular response to retinoic acid	7	0.949796	6.07972	0.00103166	0.0320131	SETX, ABCA1, BRINP2, NTRK3, SERPINF1, TNC, PTK2B
GO:0019226~transmission of nerve impulse	5	0.678426	10.8566	0.00107864	0.032607	CNTNAP2, PAK1, FMR1, CHRM5, PAFAH1B1
GO:0006325~chromatin organization	15	2.03528	2.80603	0.00108271	0.032607	KMT2E, DAXX, USP16, KDM1B, ARID4B, BRCC3, BMI1, CHD2, CHD1, EMSY, DCAF1, BABAM2, NCOR1, NSD2, HMGN3
GO:0048666~neuron development	7	0.949796	5.99409	0.00111148	0.032607	GABRB3, NEUROD1, TENM2, MTMR2, THOC2, SYN1, MTURN
GO:1900244~positive regulation of synaptic vesicle endocytosis	4	0.542741	18.7068	0.00111514	0.032607	NLGN1, DNM1L, DNM1, PICALM
GO:0097120~receptor localization to synapse	4	0.542741	18.7068	0.00111514	0.032607	NLGN1, DLG2, NETO1, NRXN1
GO:0090394~negative regulation of excitatory postsynaptic potential	4	0.542741	18.7068	0.00111514	0.032607	PRKN, MTMR2, NPY2R, PTEN
GO:0006811~ion transport	22	2.98507	2.21447	0.0011824	0.0342446	MRS2, GABRB3, GABRA2, SLC30A9, SLC24A3, TRPC4, KCNC2, CACNA2D1, CACNA2D3, SLC39A10, SLC38A11, CACNA1C, SLC30A10, MT-ATP8, STIM2, WNK1, SCN9A, LRRC8C, LRRC8D, KCNQ5, SCN3B, SCN2A
GO:0048813~dendrite morphogenesis	6	0.814111	7.44456	0.00123537	0.035441	MEF2A, ROCK2, ELAVL4, SLITRK5, TMEM106B, PICALM
GO:0050804~modulation of synaptic transmission	8	1.08548	4.91291	0.00126115	0.0356349	PRKN, NLGN1, CDH2, DGKB, PTPRA, MYO5B, PRKAR2A, DNM1
GO:0043410~positive regulation of MAPK cascade	11	1.49254	3.51984	0.00126556	0.0356349	CDH2, ROCK2, NTRK3, DOK6, MADD, KIT, ALOX12B, FRS2, PTPRJ, MAP3K7, AGT
GO:0045860~positive regulation of protein kinase activity	7	0.949796	5.82987	0.00128522	0.0358565	DAXX, RAP1A, ALS2, SDC4, RAPGEF2, PTK2B, MAPRE3
GO:0007411~axon guidance	11	1.49254	3.50141	0.00131517	0.0363585	NRP2, TENM2, NR4A3, CHL1, DPYSL5, FLRT3, APBB2, SEMA3E, SLIT2, ANK3, ROBO1
GO:0001934~positive regulation of protein phosphorylation	13	1.76391	3.03986	0.00134187	0.0367624	ATF2, MAP2K4, DAXX, TFRC, ROCK2, FMR1, KNDC1, AKAP6, PRKCA, ACVR2A, CLIP3, PAK1, FNDC1
GO:0045184~establishment of protein localization	6	0.814111	7.29567	0.00135431	0.036772	NLGN1, 2610002M06RIK, NRXN1, SLC1A1, ANK3, NOS1
GO:0046329~negative regulation of JNK cascade	5	0.678426	10.1329	0.00140676	0.0371996	PRKN, NCOR1, SIRPA, AIDA, PAFAH1B1
GO:0061003~positive regulation of dendritic spine morphogenesis	5	0.678426	10.1329	0.00140676	0.0371996	CAMK2B, STAU2, PAK3, DNM1L, PAFAH1B1
GO:0008089~anterograde axonal transport	5	0.678426	10.1329	0.00140676	0.0371996	AP3M1, KIF3A, FMR1, KIF1A, ARL8B
GO:0007157~heterophilic cell-cell adhesion via plasma membrane cell adhesion molecules	6	0.814111	7.15261	0.00148149	0.0388381	NLGN1, TENM2, CADM3, CDH2, NRXN1, NECTIN3
GO:1904666~regulation of ubiquitin protein ligase activity	3	0.407056	45.5979	0.0015807	0.0404042	EPM2A, PCLO, DNM1L
GO:0099519~dense core granule cytoskeletal transport	3	0.407056	45.5979	0.0015807	0.0404042	SYT4, KIF1A, PPFIA2
GO:0043001~Golgi to plasma membrane protein transport	5	0.678426	9.806	0.00159438	0.0404042	NSF, BBS1, ANK3, VAMP4, VAMP2
GO:0048854~brain morphogenesis	5	0.678426	9.806	0.00159438	0.0404042	BBS1, CDH2, AKT3, PTEN, PAFAH1B1
GO:0061744~motor behavior	4	0.542741	16.2126	0.00173121	0.042117	GABRB3, CNTNAP2, SLC1A1, MFSD2A
GO:0032482~Rab protein signal transduction	4	0.542741	16.2126	0.00173121	0.042117	RAB30, RAB15, RAB39B, RAB9B
GO:0043267~negative regulation of potassium ion transport	4	0.542741	16.2126	0.00173121	0.042117	GNAQ, PTK2B, HTR2A, NOS1
GO:0051457~maintenance of protein location in nucleus	4	0.542741	16.2126	0.00173121	0.042117	MORC3, ARL2BP, TAF3, SUPT7L
GO:0086002~cardiac muscle cell action potential involved in contraction	4	0.542741	16.2126	0.00173121	0.042117	CACNA2D1, PKP2, CACNA1C, SCN3B
GO:0033138~positive regulation of peptidyl-serine phosphorylation	8	1.08548	4.63217	0.00177285	0.0427877	PAK1, TFRC, NTRK3, NRXN1, NOS1, PTGS2, AGT, SNCA
GO:1901216~positive regulation of neuron death	6	0.814111	6.75525	0.00191583	0.0458743	DAXX, PPP1R13B, PTPRZ1, NOS1, PICALM, SNCA
GO:0019233~sensory perception of pain	7	0.949796	5.31976	0.0020606	0.0484915	DLG2, CNR1, SCN9A, MAPK1, HTR2A, SCN3B, PTGS2
GO:0097190~apoptotic signaling pathway	6	0.814111	6.63242	0.00207935	0.0484915	MLLT11, CASP8AP2, DAXX, HIP1, DAPK1, SENP1
GO:0086010~membrane depolarization during action potential	4	0.542741	15.1993	0.00210486	0.0484915	SCN9A, SCN3B, SCN2A, YWHAH
GO:0031110~regulation of microtubule polymerization or depolymerization	4	0.542741	15.1993	0.00210486	0.0484915	STMN2, STMN4, MAPRE3, MAPRE1
GO:1903543~positive regulation of exosomal secretion	4	0.542741	15.1993	0.00210486	0.0484915	SDC4, MYO5B, VPS4B, STAM
GO:0031334~positive regulation of protein complex assembly	6	0.814111	6.51399	0.00225282	0.05151	SH3GLB1, HRK, TFRC, TPPP, BID, TRHR
GO:0006919~activation of cysteine-type endopeptidase activity involved in apoptotic process	7	0.949796	5.12748	0.00248385	0.0556392	CASP8AP2, HIP1, SLC1A1, BID, ROBO1, SNCA, SENP1
GO:0043434~response to peptide hormone	7	0.949796	5.12748	0.00248385	0.0556392	GJA1, OXTR, NR4A3, SERPINA3N, NOS1, SERPINA3G, PLD2
GO:0051968~positive regulation of synaptic transmission, glutamatergic	5	0.678426	8.68532	0.00251937	0.0556392	NLGN1, OXTR, NRXN1, PTK2B, PTGS2
GO:0001921~positive regulation of receptor recycling	4	0.542741	14.3052	0.0025249	0.0556392	NSF, NSG1, EPS15, SNCA
GO:0061337~cardiac conduction	4	0.542741	14.3052	0.0025249	0.0556392	MEF2A, GJA1, CACNA1C, SCN3B
GO:2000301~negative regulation of synaptic vesicle exocytosis	3	0.407056	36.4783	0.00260582	0.0566022	SYT4, RAP1A, FMR1
GO:0031547~brain-derived neurotrophic factor receptor signaling pathway	3	0.407056	36.4783	0.00260582	0.0566022	SLC9A6, RAPGEF2, NFATC4
GO:0045666~positive regulation of neuron differentiation	8	1.08548	4.30423	0.00269011	0.0576037	NEUROD1, SH3GL3, NIN, BRINP2, MAP1B, PTEN, CCR5, BEND6
GO:0006397~mRNA processing	15	2.03528	2.54027	0.00270278	0.0576037	ZFP326, TCERG1, KHDRBS3, DDX1, CELF2, FMR1, THOC1, ELAVL4, SNU13, THOC2, PTBP2, PRPF39, XRN2, FRG1, SAP18
GO:0006629~lipid metabolic process	20	2.7137	2.1636	0.00270876	0.0576037	PCYT1B, MTMR2, ELOVL4, DGKA, GDPD1, PTEN, LPCAT1, MBOAT2, ALOX12B, ACSL3, PTGS2, PLCXD2, CPT1B, SELENOI, PLD2, FABP5, SERINC1, CRK, PAFAH1B1, IP6K2
GO:0017157~regulation of exocytosis	5	0.678426	8.44406	0.00279792	0.0587273	NSF, RALA, PCLO, RAB15, VAMP2
GO:0043087~regulation of GTPase activity	7	0.949796	5.00683	0.00280022	0.0587273	VAV3, ALS2, RASA2, PLXNA1, ARHGAP15, CRK, PAFAH1B1
GO:0086005~ventricular cardiac muscle cell action potential	4	0.542741	13.5105	0.00299316	0.0619196	PKP2, NEDD4L, ANK2, SCN3B
GO:1900242~regulation of synaptic vesicle endocytosis	4	0.542741	13.5105	0.00299316	0.0619196	PPP3CB, VAMP4, DNM1, PICALM
GO:0086091~regulation of heart rate by cardiac conduction	5	0.678426	8.21584	0.00309683	0.0632043	CACNA2D1, PKP2, ANK2, CACNA1C, SCN3B
GO:2000463~positive regulation of excitatory postsynaptic potential	5	0.678426	8.21584	0.00309683	0.0632043	NLGN1, NETO1, NRXN1, PTEN, PTK2B
GO:0007204~positive regulation of cytosolic calcium ion concentration	10	1.35685	3.35896	0.00318931	0.0645829	RIC3, GJA1, OXTR, NPY2R, PTK2B, CACNA1C, HTR2A, CCR5, AGT, TRHR
GO:0034765~regulation of ion transmembrane transport	9	1.22117	3.69713	0.00320685	0.0645829	KCNC2, CACNA2D1, SCN9A, CACNA2D3, NEDD4L, KCNQ5, CACNA1C, SCN3B, SCN2A
GO:0000209~protein polyubiquitination	10	1.35685	3.32225	0.0034296	0.0686146	PRKN, UBE2W, RMND5A, RNF14, UBE2V2, NEDD4L, ARIH1, UBE2D2A, UBE2L3, RNF165
GO:0007018~microtubule-based movement	7	0.949796	4.7818	0.00352226	0.0700078	KIF2A, KIF3A, KIF21A, KIF1A, KIF3C, KIFAP3, KIF15
GO:0030198~extracellular matrix organization	10	1.35685	3.28634	0.00368286	0.0727245	ADAMTS15, DNAJB6, COL25A1, SPOCK2, COL11A1, NDNF, APBB2, AGT, COL19A1, THSD4
GO:0008654~phospholipid biosynthetic process	6	0.814111	5.79021	0.00377492	0.0740615	SH3GLB1, PCYT1B, LPCAT1, MBOAT2, SERINC1, SELENOI
GO:0008360~regulation of cell shape	9	1.22117	3.55308	0.00408016	0.0764451	MKLN1, FMNL1, KIT, PLXNA1, PTK2B, SEMA3E, ARHGAP15, CRK, MYL12B
GO:0006376~mRNA splice site selection	4	0.542741	12.1594	0.004081	0.0764451	SETX, CELF2, LUC7L, PTBP2
GO:0060292~long term synaptic depression	4	0.542741	12.1594	0.004081	0.0764451	SLC24A2, STXBP1, PTEN, PTK2B
GO:0021542~dentate gyrus development	4	0.542741	12.1594	0.004081	0.0764451	NEUROD1, NEUROD6, KIF3A, PTEN
GO:1904754~positive regulation of vascular associated smooth muscle cell migration	4	0.542741	12.1594	0.004081	0.0764451	DOCK4, PAK1, NR4A3, AGT
GO:1904707~positive regulation of vascular smooth muscle cell proliferation	5	0.678426	7.59965	0.00412265	0.0764451	GJA1, PAK1, NR4A3, FRS2, AGT
GO:2001235~positive regulation of apoptotic signaling pathway	5	0.678426	7.59965	0.00412265	0.0764451	CAMK2B, DAXX, PTEN, BID, NFATC4
GO:0051924~regulation of calcium ion transport	5	0.678426	7.59965	0.00412265	0.0764451	GJA1, TRPC4, CACNA2D1, ANK2, AGT
GO:0030032~lamellipodium assembly	5	0.678426	7.59965	0.00412265	0.0764451	VAV3, NCKAP1, CCDC88A, KIT, ARHGEF6
GO:0021766~hippocampus development	7	0.949796	4.62587	0.00414833	0.076455	YWHAE, BBS1, NR4A3, XRN2, CRK, PAFAH1B1, MFSD2A
GO:0000187~activation of MAPK activity	7	0.949796	4.57613	0.00437422	0.0801325	MAP2K4, NTRK3, MADD, KIT, FRS2, MAP3K7, AGT
GO:0006906~vesicle fusion	5	0.678426	7.41429	0.00450989	0.0821233	VAV3, STX12, SNAP25, SYT4, VAMP2
GO:0042542~response to hydrogen peroxide	6	0.814111	5.52702	0.00461132	0.0834704	MT-ND6, MT-ND5, NR4A3, PTK2B, CRK, PLD2
GO:0045785~positive regulation of cell adhesion	6	0.814111	5.44453	0.0049172	0.0884806	VAV3, PTPRJ, ADAM8, PRKCA, IL12A, PLD2
GO:1901888~regulation of cell junction assembly	3	0.407056	26.0559	0.00535398	0.0934978	RAP1A, ROCK2, RAPGEF2
GO:0048709~oligodendrocyte differentiation	5	0.678426	7.06944	0.00535625	0.0934978	PTPRZ1, 9630013A20RIK, TRPC4, PTPRJ, TPPP
GO:0060384~innervation	4	0.542741	11.054	0.00538051	0.0934978	PRKCG, GABRB3, FBXO45, RNF165
GO:0051443~positive regulation of ubiquitin-protein transferase activity	4	0.542741	11.054	0.00538051	0.0934978	ARRDC4, DCUN1D4, BMI1, UBE2L3
GO:0006654~phosphatidic acid biosynthetic process	4	0.542741	11.054	0.00538051	0.0934978	SH3GLB1, DGKB, DGKA, PLD2
GO:0000266~mitochondrial fission	4	0.542741	11.054	0.00538051	0.0934978	PRKN, DNM1L, GDAP1, DNM1
GO:0030036~actin cytoskeleton organization	10	1.35685	3.07057	0.00571467	0.0987404	EHD3, FMNL1, DNAJB6, OPHN1, ROCK2, CAPZA2, FSCN1, CRK, CORO2B, PAFAH1B1
GO:0007413~axonal fasciculation	4	0.542741	10.5734	0.00611291	0.105025	PTPRZ1, CNR1, NCAM2, TNFRSF21
GO:0017148~negative regulation of translation	7	0.949796	4.2558	0.00621733	0.106219	PAIP2B, CNOT7, DAPK1, FMR1, ENC1, PRKCA, CPEB3
GO:0070374~positive regulation of ERK1 and ERK2 cascade	11	1.49254	2.80996	0.00633272	0.107586	RAP1A, GAREM1, NRXN1, PTEN, RAPGEF2, PTK2B, TNFAIP8L3, PRKCA, HTR2A, SLC30A10, MTURN
GO:0008380~RNA splicing	12	1.62822	2.63381	0.00650162	0.109841	ZFP326, TCERG1, PRPF39, FMR1, FRG1, ELAVL4, THOC1, SAP18, SNU13, THOC2, PTBP2, SRSF11
GO:0008344~adult locomotory behavior	6	0.814111	5.06643	0.00666502	0.11198	PRKN, CHL1, DNM1, ARCN1, PAFAH1B1, SNCA
GO:0042220~response to cocaine	5	0.678426	6.60839	0.0068148	0.113867	MT-ND6, OXTR, CNR1, ELAVL4, PTK2B
GO:0009987~cellular process	4	0.542741	10.1329	0.00690195	0.114184	FMNL1, CDHR1, MAP1B, BMI1
GO:0098609~cell-cell adhesion	10	1.35685	2.98026	0.00690889	0.114184	TENM2, DLG2, NEGR1, CDH2, PKP2, ADAM8, SLIT2, CDH9, NECTIN3, ASTN1
GO:2000809~positive regulation of synaptic vesicle clustering	3	0.407056	22.799	0.00706126	0.11422	NLGN1, CDH2, PICALM
GO:0002090~regulation of receptor internalization	3	0.407056	22.799	0.00706126	0.11422	NSF, NAPB, MKLN1
GO:0008594~photoreceptor cell morphogenesis	3	0.407056	22.799	0.00706126	0.11422	BBS1, CDHR1, MFSD2A
GO:0031622~positive regulation of fever generation	3	0.407056	22.799	0.00706126	0.11422	CNR1, CCR5, PTGS2
GO:0043066~negative regulation of apoptotic process	21	2.84939	1.9228	0.00761734	0.122563	AVEN, HELLS, DAXX, CAMK1D, TFRC, DAPK1, PTEN, PTGS2, HIF1A, FOXO1, SETX, BABAM2, NR4A3, NDUFAF4, GNAQ, PTK2B, APBB2, NOS1, KIFAP3, YWHAH, SNCA
GO:0030308~negative regulation of cell growth	8	1.08548	3.5502	0.00767357	0.122817	GJA1, FRZB, PTPRJ, APBB2, SLIT2, AGT, RERG, IP6K2
GO:0010765~positive regulation of sodium ion transport	4	0.542741	9.72755	0.00774864	0.12337	AKT3, NEDD4L, ANK3, SCN3B
GO:0016525~negative regulation of angiogenesis	7	0.949796	4.05315	0.00784119	0.124193	ATF2, ROCK2, SERPINF1, SEMA3E, THBS4, AGT, GTF2I
GO:0048814~regulation of dendrite morphogenesis	4	0.542741	9.35342	0.0086539	0.135652	PTPRZ1, NEDD4L, KNDC1, ROBO1
GO:0048260~positive regulation of receptor-mediated endocytosis	4	0.542741	9.35342	0.0086539	0.135652	HIP1, SGIP1, KIF3A, PLD2
GO:2000300~regulation of synaptic vesicle exocytosis	6	0.814111	4.73745	0.00880705	0.137345	PRKCG, SYT1, NRXN3, PRKCA, HTR2A, PPFIA2
GO:2000369~regulation of clathrin-dependent endocytosis	3	0.407056	20.2657	0.00898048	0.138628	SH3GL3, DNAJC6, SMAP1
GO:0007215~glutamate receptor signaling pathway	3	0.407056	20.2657	0.00898048	0.138628	FMR1, GNAQ, SLC1A1
GO:2000377~regulation of reactive oxygen species metabolic process	4	0.542741	9.00699	0.00961856	0.147728	PRKN, MAP3K7, FOXO1, SNCA
GO:0061025~membrane fusion	4	0.542741	8.68532	0.0106434	0.161832	ADAM8, DNM1L, DNM1, VAMP2
GO:0006904~vesicle docking involved in exocytosis	4	0.542741	8.68532	0.0106434	0.161832	RAB15, NRXN1, STXBP1, EXOC6B
GO:0042493~response to drug	13	1.76391	2.33835	0.0108402	0.163922	GABRB3, VAV3, OXTR, SLC1A1, PTEN, AK4, HTR2A, TERF1, PTGS2, NEUROD1, MAP1B, PTK2B, SNCA
GO:0016311~dephosphorylation	7	0.949796	3.7662	0.0110423	0.163922	EPM2A, MTMR2, PTPRZ1, PTPRA, PTEN, PTPRJ, PTPN3
GO:0010637~negative regulation of mitochondrial fusion	3	0.407056	18.2392	0.0111042	0.163922	PRKN, TFRC, DNM1L
GO:0016188~synaptic vesicle maturation	3	0.407056	18.2392	0.0111042	0.163922	STXBP1, ZDHHC2, PICALM
GO:0097105~presynaptic membrane assembly	3	0.407056	18.2392	0.0111042	0.163922	NLGN1, NRXN1, PTEN
GO:0035633~maintenance of permeability of blood-brain barrier	3	0.407056	18.2392	0.0111042	0.163922	SLC1A1, PTGS2, MFSD2A
GO:0032880~regulation of protein localization	7	0.949796	3.73316	0.0114987	0.168926	NCKAP1, CDH2, DNAJB6, MAP2, MYO5B, EPS15, PICALM
GO:0045780~positive regulation of bone resorption	4	0.542741	8.38582	0.0117289	0.170659	MC4R, TFRC, ADAM8, PRKCA
GO:0031116~positive regulation of microtubule polymerization	4	0.542741	8.38582	0.0117289	0.170659	NIN, PAK1, MAP1B, MAPRE1
GO:0044344~cellular response to fibroblast growth factor stimulus	4	0.542741	8.1063	0.0128758	0.184695	SETX, FRS2, NDNF, SNCA
GO:0048169~regulation of long-term neuronal synaptic plasticity	4	0.542741	8.1063	0.0128758	0.184695	CAMK2B, NETO1, AGT, SNCA
GO:0090200~positive regulation of release of cytochrome c from mitochondria	4	0.542741	8.1063	0.0128758	0.184695	MLLT11, HRK, DNM1L, BID
GO:0050774~negative regulation of dendrite morphogenesis	3	0.407056	16.5811	0.0134253	0.189011	RAPGEF2, YWHAH, NFATC4
GO:0007158~neuron cell-cell adhesion	3	0.407056	16.5811	0.0134253	0.189011	NLGN1, NRXN1, ASTN1
GO:0009100~glycoprotein metabolic process	3	0.407056	16.5811	0.0134253	0.189011	MAN1A2, ST8SIA3, ST6GALNAC3
GO:0098884~postsynaptic neurotransmitter receptor internalization	3	0.407056	16.5811	0.0134253	0.189011	AP2B1, EPS15, DNM1
GO:0034599~cellular response to oxidative stress	6	0.814111	4.24167	0.0137801	0.192068	SETX, RWDD1, ATF2, SLC1A1, FOXO1, SNCA
GO:0009267~cellular response to starvation	6	0.814111	4.24167	0.0137801	0.192068	CADPS2, RRAGB, VPS41, PIK3C2A, FOXO1, MFSD2A
GO:0032869~cellular response to insulin stimulus	7	0.949796	3.57631	0.0139818	0.192068	PAK1, RAB15, AKT3, PTEN, UCHL3, FOXO1, VAMP2
GO:0051966~regulation of synaptic transmission, glutamatergic	4	0.542741	7.8448	0.0140846	0.192068	SYT1, CDH2, OPHN1, CNR1
GO:0007043~cell-cell junction assembly	4	0.542741	7.8448	0.0140846	0.192068	CDH2, FSCN1, PKP2, CDH9
GO:0014059~regulation of dopamine secretion	4	0.542741	7.8448	0.0140846	0.192068	SYT4, SYT1, HTR2A, SNCA
GO:0008625~extrinsic apoptotic signaling pathway via death domain receptors	4	0.542741	7.8448	0.0140846	0.192068	CASP8AP2, DAXX, DAPK1, ROCK2
GO:1903078~positive regulation of protein localization to plasma membrane	5	0.678426	5.33309	0.014331	0.194556	CLIP3, NRXN1, MYO5B, RAB11FIP2, NKD2
GO:0014070~response to organic cyclic compound	6	0.814111	4.14526	0.0150971	0.204046	ATF2, KCNC2, SERPINF1, ACSL3, TAF2, PLD2
GO:0051496~positive regulation of stress fiber assembly	5	0.678426	5.24114	0.0151977	0.204496	CCDC88A, PAK1, SDC4, ROCK2, PPM1E
GO:0045727~positive regulation of translation	6	0.814111	4.09869	0.0157861	0.206228	FMR1, UPF3B, PTK2B, MAPK1, AKAP6, CPEB3
GO:0016579~protein deubiquitination	6	0.814111	4.09869	0.0157861	0.206228	USP37, USP16, USP32, USP11, UCHL3, UCHL5
GO:1904862~inhibitory synapse assembly	3	0.407056	15.1993	0.0159367	0.206228	GABRB3, GABRA2, CNTNAP2
GO:0014009~glial cell proliferation	3	0.407056	15.1993	0.0159367	0.206228	EPM2A, CNTNAP2, PTK2B
GO:0033173~calcineurin-NFAT signaling cascade	3	0.407056	15.1993	0.0159367	0.206228	PPP3CB, PPP3R1, NFATC4
GO:0017145~stem cell division	3	0.407056	15.1993	0.0159367	0.206228	TIAL1, THOC2, PAFAH1B1
GO:0001881~receptor recycling	3	0.407056	15.1993	0.0159367	0.206228	EHD3, ALS2, NSG1
GO:2000810~regulation of bicellular tight junction assembly	3	0.407056	15.1993	0.0159367	0.206228	GJA1, PKP2, NEDD4L
GO:0031642~negative regulation of myelination	3	0.407056	15.1993	0.0159367	0.206228	MTMR2, PTEN, TNFRSF21
GO:0046777~protein autophosphorylation	9	1.22117	2.79171	0.0161292	0.207835	PRKCG, CAMK2B, PAK1, DAPK1, WNK1, PEAK1, KIT, PRKCA, UHMK1
GO:0043552~positive regulation of phosphatidylinositol 3-kinase activity	4	0.542741	7.36936	0.016689	0.212348	SH3GLB1, VAV3, PTK2B, TNFAIP8L3
GO:0045807~positive regulation of endocytosis	4	0.542741	7.36936	0.016689	0.212348	CLIP3, AMPH, AP2B1, SNCA
GO:1900273~positive regulation of long-term synaptic potentiation	4	0.542741	7.36936	0.016689	0.212348	FMR1, NOS1, CPEB3, ZDHHC2
GO:0045444~fat cell differentiation	6	0.814111	4.00861	0.0172262	0.218271	CLIP3, ATF2, CNTNAP2, BBS1, NR4A3, LRRC8C
GO:0050731~positive regulation of peptidyl-tyrosine phosphorylation	7	0.949796	3.40464	0.0174271	0.218992	PTPRZ1, IL15, PTK2B, PTPRJ, HTR2A, THBS4, AGT
GO:0071456~cellular response to hypoxia	7	0.949796	3.40464	0.0174271	0.218992	FNDC1, PTEN, AK4, NDNF, ADAM8, SCN2A, HIF1A
GO:0071277~cellular response to calcium ion	6	0.814111	3.96504	0.0179779	0.22406	MEF2A, SYT4, NLGN1, SYT1, WNK1, NRXN1
GO:0010977~negative regulation of neuron projection development	6	0.814111	3.96504	0.0179779	0.22406	BCL11A, STMN2, PTEN, SPOCK1, THOC2, PAFAH1B1
GO:0060306~regulation of membrane repolarization	3	0.407056	14.0301	0.0186316	0.229387	YWHAE, NEDD4L, AKAP6
GO:0015909~long-chain fatty acid transport	3	0.407056	14.0301	0.0186316	0.229387	FABP5, CPT1B, MFSD2A
GO:0070201~regulation of establishment of protein localization	3	0.407056	14.0301	0.0186316	0.229387	SNAP25, 2700049A03RIK, NSD2
GO:0051260~protein homooligomerization	7	0.949796	3.32485	0.019351	0.237284	CEP57, EHD3, ALS2, KCNC2, KCTD12, TRP53BP1, KCTD4
GO:0070588~calcium ion transmembrane transport	6	0.814111	3.83982	0.0203615	0.248672	SLC24A2, SLC24A3, TRPC4, CACNA2D1, CACNA2D3, CACNA1C
GO:0008284~positive regulation of cell proliferation	19	2.57802	1.8021	0.0205515	0.249989	IL15, NTRK3, EIF5A2, TNC, PTEN, HTR2A, PTGS2, HIF1A, AGT, CCAR1, TIAL1, PAK1, GAREM1, CNOT7, NCOR1, NDUFAF4, KIT, PTK2B, E2F3
GO:0016339~calcium-dependent cell-cell adhesion via plasma membrane cell adhesion molecules	4	0.542741	6.75525	0.0210671	0.25448	NLGN1, CDH2, NRXN1, CDH9
GO:0050885~neuromuscular process controlling balance	5	0.678426	4.74978	0.0210881	0.25448	CAMK2B, NR4A3, NRXN1, CAMTA1, PAFAH1B1
GO:0071305~cellular response to vitamin D	3	0.407056	13.028	0.0215032	0.257445	IL15, TNC, GDAP1
GO:0031629~synaptic vesicle fusion to presynaptic active zone membrane	3	0.407056	13.028	0.0215032	0.257445	SNAP25, PRRT2, STXBP1
GO:0031647~regulation of protein stability	6	0.814111	3.76065	0.02206	0.263077	PRKN, PTEN, NEDD4L, MAPK1, ANK2, SUGT1
GO:0070371~ERK1 and ERK2 cascade	4	0.542741	6.57267	0.0226527	0.269089	CNTNAP2, OXTR, MAPK1, AGT
GO:0034613~cellular protein localization	6	0.814111	3.72228	0.0229427	0.271474	YWHAE, CNTNAP2, GJA1, RRAGB, ANK2, YWHAH
GO:0031532~actin cytoskeleton reorganization	5	0.678426	4.60585	0.0233217	0.274889	MKLN1, RALA, PAK1, THSD7B, KIT
GO:0048008~platelet-derived growth factor receptor signaling pathway	4	0.542741	6.39971	0.0243015	0.281665	NR4A3, SCHIP1, PTEN, PTPRJ
GO:0006338~chromatin remodeling	7	0.949796	3.15245	0.0243906	0.281665	DAXX, DR1, PAK1, MORC2A, SCMH1, CHD1, UCHL5
GO:0021549~cerebellum development	5	0.678426	4.53711	0.0244902	0.281665	GABRB3, NEUROD1, CNTNAP2, PAK1, PTBP2
GO:0051967~negative regulation of synaptic transmission, glutamatergic	3	0.407056	12.1594	0.024545	0.281665	PRKN, NPY2R, HTR2A
GO:0051403~stress-activated MAPK cascade	3	0.407056	12.1594	0.024545	0.281665	MAPK1, MAP3K7, AGT
GO:0046785~microtubule polymerization	3	0.407056	12.1594	0.024545	0.281665	ZFP207, TPPP, MAPRE1
GO:2001259~positive regulation of cation channel activity	3	0.407056	12.1594	0.024545	0.281665	NEDD4L, ANK2, ANK3
GO:0010468~regulation of gene expression	15	2.03528	1.94034	0.024717	0.282572	PRKN, EPM2A, DAXX, USP16, STAU2, THOC2, HIF1A, AGT, PAK1, PPP3CB, PLAGL1, SIRPA, DNM1L, TRIM44, ZFP451
GO:0030010~establishment of cell polarity	4	0.542741	6.23561	0.0260134	0.295174	PAK1, MAP2, RAB11FIP2, CRK
GO:0048514~blood vessel morphogenesis	4	0.542741	6.23561	0.0260134	0.295174	GJA1, CDH2, SLC1A1, HIF1A
GO:0001701~in utero embryonic development	12	1.62822	2.13324	0.0269662	0.304127	NCKAP1, ATF2, CNTNAP2, GJA1, ALS2, KIF3A, TASOR, SP3, UBR3, SLIT2, BMI1, CMIP
GO:0051726~regulation of cell cycle	10	1.35685	2.36565	0.0270024	0.304127	KMT2E, BRINP2, DR1, USP16, MADD, CSNK2A2, PTEN, TXLNG, UCHL5, UHMK1
GO:0051028~mRNA transport	6	0.814111	3.54159	0.0276976	0.307288	AHCTF1, ZC3H11A, FMR1, EIF5A2, THOC1, THOC2
GO:0042127~regulation of cell proliferation	9	1.22117	2.52154	0.027727	0.307288	CCDC88A, TNC, RAPGEF2, PTK2B, PTGS2, BID, EPS15, HIF1A, FOXO1
GO:0010738~regulation of protein kinase A signaling	3	0.407056	11.3995	0.0277507	0.307288	PRKAR2A, AKAP6, PJA2
GO:0000184~nuclear-transcribed mRNA catabolic process, nonsense-mediated decay	4	0.542741	6.07972	0.0277883	0.307288	UPF3B, GSPT2, GSPT1, SMG6
GO:0019228~neuronal action potential	4	0.542741	6.07972	0.0277883	0.307288	CNTNAP2, SCN9A, ANK3, SCN2A
GO:0000902~cell morphogenesis	6	0.814111	3.50753	0.0287179	0.316417	NCKAP1, CNTNAP2, ADAM8, THOC2, FRY, CDH9
GO:0003281~ventricular septum development	4	0.542741	5.93144	0.0296261	0.324075	MATR3, FRS2, AP2B1, ROBO1
GO:0030073~insulin secretion	4	0.542741	5.93144	0.0296261	0.324075	MC4R, NEUROD1, PCLO, CACNA1C
GO:0030336~negative regulation of cell migration	7	0.949796	2.99705	0.0302393	0.328536	PKP2, PTEN, EMILIN2, PTPRJ, SLIT2, CCR5, ROBO1
GO:0001822~kidney development	8	1.08548	2.68717	0.0305843	0.328536	HELLS, KIF3A, SCHIP1, SERPINF1, SLIT2, AP2B1, AGT, ROBO1
GO:0090630~activation of GTPase activity	6	0.814111	3.44135	0.0308292	0.328536	ARHGEF26, NTRK3, PTK2B, TBC1D2B, TBC1D17, CRK
GO:0045956~positive regulation of calcium ion-dependent exocytosis	3	0.407056	10.7289	0.0311142	0.328536	SYT1, STXBP1, CADPS
GO:0006349~regulation of gene expression by genetic imprinting	3	0.407056	10.7289	0.0311142	0.328536	ZFP57, KDM1B, ARID4B
GO:1902774~late endosome to lysosome transport	3	0.407056	10.7289	0.0311142	0.328536	2610002M06RIK, VPS41, ARL8B
GO:0007625~grooming behavior	3	0.407056	10.7289	0.0311142	0.328536	CNTNAP2, SLC1A1, SLITRK5
GO:0061045~negative regulation of wound healing	3	0.407056	10.7289	0.0311142	0.328536	GJA1, CRK, AJAP1
GO:0042417~dopamine metabolic process	3	0.407056	10.7289	0.0311142	0.328536	PRKN, SLC1A1, SNCA
GO:0035418~protein localization to synapse	3	0.407056	10.7289	0.0311142	0.328536	NLGN1, PCLO, NRXN1
GO:0050772~positive regulation of axonogenesis	4	0.542741	5.79021	0.0315265	0.329457	NIN, PLXNA1, PICALM, ROBO1
GO:0015914~phospholipid transport	4	0.542741	5.79021	0.0315265	0.329457	ABCA1, TMEM30A, TNFAIP8L3, ATP11B
GO:0001837~epithelial to mesenchymal transition	4	0.542741	5.79021	0.0315265	0.329457	PPP3R1, ROCK2, FAM83D, HIF1A
GO:0008152~metabolic process	8	1.08548	2.6578	0.0321839	0.334675	ZRANB3, PAK1, CAMK1D, MAN1A2, AMY1, IDE, PAK3, ALKBH8
GO:1990504~dense core granule exocytosis	2	0.27137	60.7972	0.032576	0.334675	CADPS2, CADPS
GO:0021836~chemorepulsion involved in postnatal olfactory bulb interneuron migration	2	0.27137	60.7972	0.032576	0.334675	SLIT2, ROBO1
GO:1903033~positive regulation of microtubule plus-end binding	2	0.27137	60.7972	0.032576	0.334675	MAPRE3, MAPRE1
GO:0055080~cation homeostasis	2	0.27137	60.7972	0.032576	0.334675	UNC80, WNK1
GO:0006606~protein import into nucleus	6	0.814111	3.37762	0.0330354	0.338251	ATF2, PPP3R1, IPO9, E2F3, KPNA3, AGT
GO:0090307~mitotic spindle assembly	4	0.542741	5.65555	0.0334892	0.339469	KIF2A, ZFP207, TASOR, SMC3
GO:0007528~neuromuscular junction development	4	0.542741	5.65555	0.0334892	0.339469	PAK1, ALS2, TNC, ANK3
GO:0007254~JNK cascade	4	0.542741	5.65555	0.0334892	0.339469	ATF2, MAP2K4, DAXX, MAP3K7
GO:0071625~vocalization behavior	3	0.407056	10.1329	0.0346293	0.344143	CNTNAP2, NRXN1, NRXN3
GO:0006939~smooth muscle contraction	3	0.407056	10.1329	0.0346293	0.344143	ROCK2, APBB2, CACNA1C
GO:0071732~cellular response to nitric oxide	3	0.407056	10.1329	0.0346293	0.344143	KCNC2, CRK, FOXO1
GO:2000649~regulation of sodium ion transmembrane transporter activity	3	0.407056	10.1329	0.0346293	0.344143	SCN3B, YWHAH, PTPN3
GO:0010812~negative regulation of cell-substrate adhesion	3	0.407056	10.1329	0.0346293	0.344143	PTPRZ1, SPOCK1, CORO2B
GO:0021756~striatum development	3	0.407056	10.1329	0.0346293	0.344143	CNTNAP2, BBS1, SLITRK5
GO:0034220~ion transmembrane transport	5	0.678426	4.05315	0.0351035	0.347719	GABRB3, SLC24A2, GABRA2, GJA1, KCNC2
GO:0071260~cellular response to mechanical stimulus	6	0.814111	3.28634	0.0365247	0.357782	MTPN, MAP2K4, GJA1, NOS1, PTGS2, AGT
GO:0006469~negative regulation of protein kinase activity	5	0.678426	3.99982	0.0365901	0.357782	GNAQ, PKIA, PRKCA, CEP85, PPM1E
GO:0035725~sodium ion transmembrane transport	5	0.678426	3.99982	0.0365901	0.357782	SLC24A2, SLC24A3, SCN9A, SCN3B, SCN2A
GO:0007265~Ras protein signal transduction	5	0.678426	3.99982	0.0365901	0.357782	RALA, RASGRF2, RAPGEF2, RERG, RALGPS2
GO:0043536~positive regulation of blood vessel endothelial cell migration	4	0.542741	5.4042	0.0376006	0.365314	TMSB4X, AKT3, PRKCA, HIF1A
GO:0055072~iron ion homeostasis	4	0.542741	5.4042	0.0376006	0.365314	TMPRSS6, CYBRD1, FBXL5, PICALM
GO:0048489~synaptic vesicle transport	3	0.407056	9.59956	0.0382902	0.367919	SYT4, NLGN1, SNCA
GO:0042711~maternal behavior	3	0.407056	9.59956	0.0382902	0.367919	OXTR, GNAQ, PTEN
GO:0021895~cerebral cortex neuron differentiation	3	0.407056	9.59956	0.0382902	0.367919	OPHN1, ELAVL4, PAFAH1B1
GO:0030335~positive regulation of cell migration	10	1.35685	2.21888	0.0383527	0.367919	PAK1, PTPRZ1, ROCK2, NTRK3, KIT, PTK2B, SEMA3E, PRKCA, PLD2, CCAR1
GO:0045732~positive regulation of protein catabolic process	5	0.678426	3.89726	0.0396706	0.376557	NSF, GJA1, LPCAT1, NEDD4L, FOXO1
GO:0010975~regulation of neuron projection development	4	0.542741	5.28671	0.0397484	0.376557	SNAP25, CCDC88A, PTEN, PAK3
GO:0010811~positive regulation of cell-substrate adhesion	4	0.542741	5.28671	0.0397484	0.376557	SPOCK2, NPY2R, NDNF, EDIL3
GO:0007616~long-term memory	4	0.542741	5.28671	0.0397484	0.376557	SNAP25, CPEB3, PJA2, NFATC4
GO:0032496~response to lipopolysaccharide	8	1.08548	2.52009	0.041007	0.380951	GJA1, CNR1, GJB6, MAPK1, IL12A, NOS1, PTGS2, SNCA
GO:0009410~response to xenobiotic stimulus	7	0.949796	2.78157	0.0411595	0.380951	GABRB3, VAV3, CNTNAP2, SLC1A1, SLITRK5, HTR2A, SNCA
GO:0001568~blood vessel development	5	0.678426	3.84792	0.0412646	0.380951	CHM, RAPGEF2, HIF1A, AGT, FOXO1
GO:0006812~cation transport	5	0.678426	3.84792	0.0412646	0.380951	SLC30A9, SLC24A3, ATP13A5, ATP13A3, SLC30A10
GO:0031623~receptor internalization	4	0.542741	5.17423	0.0419571	0.380951	TFRC, DNM1, PICALM, SNCA
GO:0045773~positive regulation of axon extension	4	0.542741	5.17423	0.0419571	0.380951	PAK1, MAP1B, MYO5B, PAFAH1B1
GO:0030217~T cell differentiation	4	0.542741	5.17423	0.0419571	0.380951	PPP3CB, BCL11A, KIT, SP3
GO:0006275~regulation of DNA replication	4	0.542741	5.17423	0.0419571	0.380951	CCDC88A, USP37, SMC3, UCHL5
GO:0030890~positive regulation of B cell proliferation	4	0.542741	5.17423	0.0419571	0.380951	VAV3, TFRC, SLC39A10, BMI1
GO:0017158~regulation of calcium ion-dependent exocytosis	3	0.407056	9.11958	0.0420913	0.380951	SYT4, SYT1, VAMP2
GO:0051123~RNA polymerase II transcriptional preinitiation complex assembly	3	0.407056	9.11958	0.0420913	0.380951	DR1, TAF3, TAF2
GO:1903204~negative regulation of oxidative stress-induced neuron death	3	0.407056	9.11958	0.0420913	0.380951	PRKN, NR4A3, OXR1
GO:0001953~negative regulation of cell-matrix adhesion	3	0.407056	9.11958	0.0420913	0.380951	NEXMIF, SEMA3E, AJAP1
GO:0007041~lysosomal transport	3	0.407056	9.11958	0.0420913	0.380951	ALS2, VPS54, TMEM106B
GO:0031396~regulation of protein ubiquitination	3	0.407056	9.11958	0.0420913	0.380951	PRKN, EPM2A, DAXX
GO:0000226~microtubule cytoskeleton organization	7	0.949796	2.76351	0.0422605	0.381347	BBS1, KIF2A, MAP2, MAP1B, VAMP4, TUBA4A, PAFAH1B1
GO:0034097~response to cytokine	5	0.678426	3.79983	0.0428944	0.384784	PPP3CB, OXTR, SERPINA3N, PTGS2, SERPINA3G
GO:0032436~positive regulation of proteasomal ubiquitin-dependent protein catabolic process	5	0.678426	3.79983	0.0428944	0.384784	PRKN, RNF14, UBE2V2, ARIH1, NKD2
GO:0007015~actin filament organization	7	0.949796	2.74568	0.0433798	0.386857	TMSB15B2, HIP1, TMSB4X, MYO5B, FSCN1, PTK2B, SIRPA
GO:0048511~rhythmic process	7	0.949796	2.74568	0.0433798	0.386857	PRKCG, SETX, PPP1CB, NLGN1, NCOR1, ROCK2, DNM1L
GO:1901215~negative regulation of neuron death	5	0.678426	3.75291	0.04456	0.396219	GABRB3, PRKN, SERPINF1, AP2B1, SNCA
GO:0090141~positive regulation of mitochondrial fission	3	0.407056	8.68532	0.0460268	0.396284	PRKN, RALA, DNM1L
GO:0061351~neural precursor cell proliferation	3	0.407056	8.68532	0.0460268	0.396284	CNTNAP2, BBS1, KIF3A
GO:0022010~central nervous system myelination	3	0.407056	8.68532	0.0460268	0.396284	CNTNAP2, 9630013A20RIK, OMG
GO:0045742~positive regulation of epidermal growth factor receptor signaling pathway	3	0.407056	8.68532	0.0460268	0.396284	CCDC88A, HIP1, AGT
GO:0060307~regulation of ventricular cardiac muscle cell membrane repolarization	3	0.407056	8.68532	0.0460268	0.396284	GJA1, CACNA2D1, ANK2
GO:2001224~positive regulation of neuron migration	3	0.407056	8.68532	0.0460268	0.396284	PTPRZ1, RAPGEF2, WDR62
GO:0045814~negative regulation of gene expression, epigenetic	3	0.407056	8.68532	0.0460268	0.396284	MORC2A, TASOR, BMI1
GO:0006626~protein targeting to mitochondrion	3	0.407056	8.68532	0.0460268	0.396284	BID, GDAP1, TOMM22
GO:0051932~synaptic transmission, GABAergic	3	0.407056	8.68532	0.0460268	0.396284	GABRB3, GABRA2, DNM1
GO:0090050~positive regulation of cell migration involved in sprouting angiogenesis	3	0.407056	8.68532	0.0460268	0.396284	AKT3, PIK3C2A, PTGS2
GO:0007050~cell cycle arrest	5	0.678426	3.70715	0.0462614	0.396284	KMT2E, BRINP2, APBB2, IL12A, UHMK1
GO:0009749~response to glucose	5	0.678426	3.70715	0.0462614	0.396284	NEUROD1, GJA1, PTEN, PTK2B, VAMP2
GO:0070301~cellular response to hydrogen peroxide	5	0.678426	3.70715	0.0462614	0.396284	SETX, NET1, TOP2B, SIRPA, FOXO1
GO:0008306~associative learning	4	0.542741	4.96304	0.0465553	0.397682	SNAP25, CNTNAP2, ELAVL4, AGT
GO:0010508~positive regulation of autophagy	5	0.678426	3.66248	0.0479985	0.400491	SH3GLB1, DAPK1, PIK3C2A, HIF1A, FOXO1
GO:0043406~positive regulation of MAP kinase activity	5	0.678426	3.66248	0.0479985	0.400491	NTRK3, KIT, ADAM8, HTR2A, ROBO1
GO:0002184~cytoplasmic translational termination	2	0.27137	40.5315	0.0484645	0.400491	GSPT2, GSPT1
GO:0035494~SNARE complex disassembly	2	0.27137	40.5315	0.0484645	0.400491	NSF, NAPB
GO:0032765~positive regulation of mast cell cytokine production	2	0.27137	40.5315	0.0484645	0.400491	NR4A3, KIT
GO:0061577~calcium ion transmembrane transport via high voltage-gated calcium channel	2	0.27137	40.5315	0.0484645	0.400491	CACNA2D1, CACNA1C
GO:0098840~protein transport along microtubule	2	0.27137	40.5315	0.0484645	0.400491	CLIP3, KIF1A
GO:0072660~maintenance of protein location in plasma membrane	2	0.27137	40.5315	0.0484645	0.400491	CCDC88A, ANK3
GO:2000312~regulation of kainate selective glutamate receptor activity	2	0.27137	40.5315	0.0484645	0.400491	NETO1, NETO2
GO:0072347~response to anesthetic	2	0.27137	40.5315	0.0484645	0.400491	GABRB3, SLC1A1
GO:0097396~response to interleukin-17	2	0.27137	40.5315	0.0484645	0.400491	CNTNAP2, FMR1
GO:0044091~membrane biogenesis	2	0.27137	40.5315	0.0484645	0.400491	CLIP3, SERINC1
GO:0007169~transmembrane receptor protein tyrosine kinase signaling pathway	6	0.814111	3.01474	0.0497424	0.406208	TOM1L1, NTRK3, DOK6, KIT, PTK2B, FRS2
GO:0050709~negative regulation of protein secretion	3	0.407056	8.29053	0.0500915	0.406208	SYT4, FRMD4A, IL12A
GO:0045859~regulation of protein kinase activity	3	0.407056	8.29053	0.0500915	0.406208	EPM2A, CCNY, PRKAR2A
GO:0006970~response to osmotic stress	3	0.407056	8.29053	0.0500915	0.406208	ATF2, TSC22D3, PTK2B
GO:0060997~dendritic spine morphogenesis	3	0.407056	8.29053	0.0500915	0.406208	MYO5B, PTEN, PAK3
GO:0045055~regulated exocytosis	3	0.407056	8.29053	0.0500915	0.406208	VPS41, RAB11FIP2, VAMP2
GO:0051146~striated muscle cell differentiation	3	0.407056	8.29053	0.0500915	0.406208	POPDC3, MTPN, CDH2
GO:0098586~cellular response to virus	4	0.542741	4.76841	0.0513909	0.411263	ATF2, FMR1, IL12A, HIF1A
GO:0008543~fibroblast growth factor receptor signaling pathway	4	0.542741	4.76841	0.0513909	0.411263	SETX, CEP57, FLRT3, FRS2
GO:0006879~cellular iron ion homeostasis	4	0.542741	4.76841	0.0513909	0.411263	TFRC, TMPRSS6, CYBRD1, HIF1A
GO:0000281~mitotic cytokinesis	4	0.542741	4.76841	0.0513909	0.411263	DAXX, ROCK2, INCENP, ANK3
GO:0006612~protein targeting to membrane	4	0.542741	4.76841	0.0513909	0.411263	ZDHHC20, RAB3IP, CHM, ZDHHC2
GO:0010951~negative regulation of endopeptidase activity	5	0.678426	3.57631	0.0515797	0.41169	SERPINF1, SPOCK1, SERPINA3N, SERPINA3G, AGT
GO:0034976~response to endoplasmic reticulum stress	5	0.678426	3.53472	0.0534236	0.425291	PRKN, RASGRF2, DNAJC10, ELAVL4, THBS4
GO:0045739~positive regulation of DNA repair	4	0.542741	4.67671	0.0538963	0.427701	BABAM2, UBE2V2, BRCC3, UCHL5
GO:0002028~regulation of sodium ion transport	3	0.407056	7.93007	0.0542799	0.427701	WNK1, NOS1, YWHAH
GO:0010666~positive regulation of cardiac muscle cell apoptotic process	3	0.407056	7.93007	0.0542799	0.427701	FNDC1, PTEN, AGT
GO:0042593~glucose homeostasis	7	0.949796	2.595	0.0542889	0.427701	NEUROD1, FABP5, CNR1, PTPRJ, CACNA1C, HIF1A, FOXO1
GO:0032147~activation of protein kinase activity	4	0.542741	4.58847	0.0564593	0.443651	TOM1L1, CCDC88A, PAK1, PAK3
GO:0016601~Rac protein signal transduction	3	0.407056	7.59965	0.058587	0.45566	NCKAP1, ALS2, ABI2
GO:1900006~positive regulation of dendrite development	3	0.407056	7.59965	0.058587	0.45566	PTPRZ1, ELAVL4, TMEM106B
GO:0048148~behavioral response to cocaine	3	0.407056	7.59965	0.058587	0.45566	HTR2A, NOS1, SNCA
GO:0061001~regulation of dendritic spine morphogenesis	3	0.407056	7.59965	0.058587	0.45566	ABI2, KIF1A, PPFIA2
GO:0043966~histone H3 acetylation	4	0.542741	4.5035	0.0590792	0.45715	DR1, MAP3K7, SUPT7L, TAF2
GO:0009966~regulation of signal transduction	4	0.542741	4.5035	0.0590792	0.45715	CNKSR2, CDH2, CRK, ACVR2A
GO:0006486~protein glycosylation	6	0.814111	2.84987	0.0604645	0.466682	MAN1A2, B3GAT2, B3GALT2, ST8SIA3, B3GALT1, ST6GALNAC3
GO:0007202~activation of phospholipase C activity	3	0.407056	7.29567	0.0630077	0.46915	GNAQ, HTR2A, AGT
GO:0071280~cellular response to copper ion	3	0.407056	7.29567	0.0630077	0.46915	DAXX, MT1, SNCA
GO:0070537~histone H2A K63-linked deubiquitination	2	0.27137	30.3986	0.0640925	0.46915	USP16, BRCC3
GO:0099553~trans-synaptic signaling by endocannabinoid, modulating synaptic transmission	2	0.27137	30.3986	0.0640925	0.46915	PAK1, CNR1
GO:0045901~positive regulation of translational elongation	2	0.27137	30.3986	0.0640925	0.46915	USP16, EIF5A2
GO:0097118~neuroligin clustering involved in postsynaptic membrane assembly	2	0.27137	30.3986	0.0640925	0.46915	CDH2, NRXN1
GO:2000302~positive regulation of synaptic vesicle exocytosis	2	0.27137	30.3986	0.0640925	0.46915	NLGN1, DNM1L
GO:0002159~desmosome assembly	2	0.27137	30.3986	0.0640925	0.46915	PKP2, PRKCA
GO:0031338~regulation of vesicle fusion	2	0.27137	30.3986	0.0640925	0.46915	SYT4, STXBP1
GO:0051612~negative regulation of serotonin uptake	2	0.27137	30.3986	0.0640925	0.46915	NOS1, SNCA
GO:0048790~maintenance of presynaptic active zone structure	2	0.27137	30.3986	0.0640925	0.46915	PCLO, ERC2
GO:0016080~synaptic vesicle targeting	2	0.27137	30.3986	0.0640925	0.46915	NLGN1, PCLO
GO:0016189~synaptic vesicle to endosome fusion	2	0.27137	30.3986	0.0640925	0.46915	STX12, VAMP4
GO:0021828~gonadotrophin-releasing hormone neuronal migration to the hypothalamus	2	0.27137	30.3986	0.0640925	0.46915	NRP2, NDNF
GO:1903377~negative regulation of oxidative stress-induced neuron intrinsic apoptotic signaling pathway	2	0.27137	30.3986	0.0640925	0.46915	PRKN, HIF1A
GO:1903542~negative regulation of exosomal secretion	2	0.27137	30.3986	0.0640925	0.46915	PRKN, VPS4B
GO:0048017~inositol lipid-mediated signaling	2	0.27137	30.3986	0.0640925	0.46915	TNFAIP8L3, PLD2
GO:0036466~synaptic vesicle recycling via endosome	2	0.27137	30.3986	0.0640925	0.46915	DNM1L, BTBD8
GO:1902993~positive regulation of amyloid precursor protein catabolic process	2	0.27137	30.3986	0.0640925	0.46915	ROCK2, RANBP9
GO:0051036~regulation of endosome size	2	0.27137	30.3986	0.0640925	0.46915	PCLO, ALS2
GO:1901652~response to peptide	2	0.27137	30.3986	0.0640925	0.46915	SERPINF1, CRK
GO:1902476~chloride transmembrane transport	4	0.542741	4.34266	0.064487	0.46915	GABRB3, GABRA2, SLC1A1, ANO3
GO:0045907~positive regulation of vasoconstriction	4	0.542741	4.34266	0.064487	0.46915	GJA1, OXTR, HTR2A, PTGS2
GO:0045786~negative regulation of cell cycle	4	0.542741	4.34266	0.064487	0.46915	EPM2A, BRINP2, PPP1R13B, PTGS2
GO:0048661~positive regulation of smooth muscle cell proliferation	5	0.678426	3.3042	0.0652257	0.473392	NR4A3, GNAQ, PRKCA, PTGS2, HIF1A
GO:0071320~cellular response to cAMP	4	0.542741	4.26647	0.0672734	0.478743	RAP1A, AQP9, RAPGEF2, AKAP6
GO:0060041~retina development in camera-type eye	5	0.678426	3.26867	0.0673144	0.478743	SERPINF1, XRN2, SLC1A1, LPCAT1, UCHL3
GO:0065003~macromolecular complex assembly	5	0.678426	3.26867	0.0673144	0.478743	SLC24A2, DNM1L, BID, VAMP2, CLGN
GO:0046928~regulation of neurotransmitter secretion	3	0.407056	7.01506	0.0675372	0.478743	PRKN, FMR1, SNCA
GO:0001778~plasma membrane repair	3	0.407056	7.01506	0.0675372	0.478743	2610002M06RIK, SYTL4, ARL8B
GO:0006829~zinc II ion transport	3	0.407056	7.01506	0.0675372	0.478743	SLC30A9, SLC39A10, SLC30A10
GO:0030837~negative regulation of actin filament polymerization	3	0.407056	7.01506	0.0675372	0.478743	ARFGEF1, TMSB15B2, SLIT2
GO:0045475~locomotor rhythm	3	0.407056	7.01506	0.0675372	0.478743	CNTNAP2, NCOR1, PTEN
GO:0018230~peptidyl-L-cysteine S-palmitoylation	3	0.407056	7.01506	0.0675372	0.478743	CLIP3, ZDHHC20, ZDHHC2
GO:0006120~mitochondrial electron transport, NADH to ubiquinone	3	0.407056	7.01506	0.0675372	0.478743	MT-ND6, MT-ND5, MT-ND1
GO:0005975~carbohydrate metabolic process	8	1.08548	2.24137	0.0681271	0.481801	PPP1CB, EPM2A, MAN1A2, B3GAT2, LANCL1, AMY1, DLAT, PGM2L1
GO:0043507~positive regulation of JUN kinase activity	4	0.542741	4.19291	0.0701139	0.493556	MAP2K4, PAK1, PTK2B, MAP3K7
GO:0030155~regulation of cell adhesion	4	0.542741	4.19291	0.0701139	0.493556	PPP1CB, TNC, PTK2B, PTPRJ
GO:0045471~response to ethanol	6	0.814111	2.72226	0.0706178	0.495956	CNR1, KCNC2, NTRK3, TNC, PTK2B, PRKCA
GO:0048266~behavioral response to pain	3	0.407056	6.75525	0.0721707	0.497667	CNTNAP2, SCN9A, THBS4
GO:0030500~regulation of bone mineralization	3	0.407056	6.75525	0.0721707	0.497667	GJA1, TXLNG, PTK2B
GO:0061484~hematopoietic stem cell homeostasis	3	0.407056	6.75525	0.0721707	0.497667	CADPS2, NBEA, BMI1
GO:0070509~calcium ion import	3	0.407056	6.75525	0.0721707	0.497667	SLC24A2, TRPC4, CACNA1C
GO:0006306~DNA methylation	3	0.407056	6.75525	0.0721707	0.497667	KMT2E, HELLS, BMI1
GO:0006997~nucleus organization	3	0.407056	6.75525	0.0721707	0.497667	2610002M06RIK, GOLM1, VPS4B
GO:0097150~neuronal stem cell population maintenance	3	0.407056	6.75525	0.0721707	0.497667	CDH2, WDR62, FOXO1
GO:0050770~regulation of axonogenesis	3	0.407056	6.75525	0.0721707	0.497667	PAK1, CDH2, PAK3
GO:0042531~positive regulation of tyrosine phosphorylation of STAT protein	4	0.542741	4.12184	0.0730077	0.502299	ARL2BP, IL15, KIT, IL12A
GO:0030183~B cell differentiation	5	0.678426	3.16652	0.0737858	0.506507	DCAF1, BCL11A, KIT, SP3, PTPRJ
GO:0002931~response to ischemia	4	0.542741	4.05315	0.0759539	0.51415	GJA1, ROCK2, NDNF, BID
GO:0048167~regulation of synaptic plasticity	4	0.542741	4.05315	0.0759539	0.51415	RAPGEF2, CPEB3, ERC2, NFATC4
GO:0007059~chromosome segregation	5	0.678426	3.13388	0.0760106	0.51415	STAG3, INCENP, ZFP207, CEP85, ARL8B
GO:0030517~negative regulation of axon extension	3	0.407056	6.51399	0.0769035	0.51415	MAP2, SLIT2, CCR5
GO:0061024~membrane organization	3	0.407056	6.51399	0.0769035	0.51415	SH3GLB1, CCDC88A, SNCA
GO:0061178~regulation of insulin secretion involved in cellular response to glucose stimulus	3	0.407056	6.51399	0.0769035	0.51415	NRXN1, HMGN3, MYT1
GO:0035023~regulation of Rho protein signal transduction	3	0.407056	6.51399	0.0769035	0.51415	CDH2, OPHN1, RASGRF2
GO:0008361~regulation of cell size	3	0.407056	6.51399	0.0769035	0.51415	VAV3, MTPN, XK
GO:1903076~regulation of protein localization to plasma membrane	3	0.407056	6.51399	0.0769035	0.51415	CAMK2B, EPM2A, ZDHHC2
GO:0007283~spermatogenesis	14	1.89959	1.67882	0.078247	0.51415	PCYT1B, CSNK2A2, FOXJ3, ARID4B, ACVR2A, CLGN, SETX, GJA1, IMMP2L, CNR1, XRN2, KIT, SCMH1, ZFP37
GO:0009725~response to hormone	4	0.542741	3.9867	0.0789519	0.51415	CNTNAP2, PTK2B, NOS1, RERG
GO:0045163~clustering of voltage-gated potassium channels	2	0.27137	24.3189	0.0794641	0.51415	CNTNAP2, DLG2
GO:0099502~calcium-dependent activation of synaptic vesicle fusion	2	0.27137	24.3189	0.0794641	0.51415	PRRT2, SYT1
GO:1990379~lipid transport across blood brain barrier	2	0.27137	24.3189	0.0794641	0.51415	FABP5, MFSD2A
GO:0099504~synaptic vesicle cycle	2	0.27137	24.3189	0.0794641	0.51415	SYN2, SYN1
GO:1904825~protein localization to microtubule plus-end	2	0.27137	24.3189	0.0794641	0.51415	MAPRE3, MAPRE1
GO:0070445~regulation of oligodendrocyte progenitor proliferation	2	0.27137	24.3189	0.0794641	0.51415	PTPRZ1, CDH2
GO:1903423~positive regulation of synaptic vesicle recycling	2	0.27137	24.3189	0.0794641	0.51415	PCLO, DNM1
GO:0051490~negative regulation of filopodium assembly	2	0.27137	24.3189	0.0794641	0.51415	NRXN1, RAB3IP
GO:0015990~electron transport coupled proton transport	2	0.27137	24.3189	0.0794641	0.51415	MT-ND5, MT-CYTB
GO:0090271~positive regulation of fibroblast growth factor production	2	0.27137	24.3189	0.0794641	0.51415	ROCK2, PTGS2
GO:1905451~positive regulation of Fc-gamma receptor signaling pathway involved in phagocytosis	2	0.27137	24.3189	0.0794641	0.51415	RAP1A, PTPRJ
GO:1903599~positive regulation of mitophagy	2	0.27137	24.3189	0.0794641	0.51415	PRKN, HIF1A
GO:0035332~positive regulation of hippo signaling	2	0.27137	24.3189	0.0794641	0.51415	TIAL1, SCHIP1
GO:0032984~macromolecular complex disassembly	2	0.27137	24.3189	0.0794641	0.51415	NSF, NAPB
GO:1904719~positive regulation of AMPA glutamate receptor clustering	2	0.27137	24.3189	0.0794641	0.51415	SNX27, ZDHHC2
GO:0098977~inhibitory chemical synaptic transmission	2	0.27137	24.3189	0.0794641	0.51415	CNTNAP2, FMR1
GO:0035522~monoubiquitinated histone H2A deubiquitination	3	0.407056	6.28937	0.0817313	0.525465	USP16, SUPT7L, TAF2
GO:0046697~decidualization	3	0.407056	6.28937	0.0817313	0.525465	GJA1, MAPK1, PTGS2
GO:0048168~regulation of neuronal synaptic plasticity	3	0.407056	6.28937	0.0817313	0.525465	NETO1, ZDHHC2, SNCA
GO:0032981~mitochondrial respiratory chain complex I assembly	4	0.542741	3.9224	0.0820008	0.526085	MT-ND6, MT-ND5, NDUFAF4, MT-ND1
GO:0006869~lipid transport	6	0.814111	2.58712	0.0835716	0.535034	ABCA1, TMEM30A, TNFAIP8L3, ATP11B, ANO3, MFSD2A
GO:0010595~positive regulation of endothelial cell migration	4	0.542741	3.86014	0.0850997	0.543301	ROCK2, PTK2B, PRKCA, AGT
GO:0006417~regulation of translation	6	0.814111	2.5689	0.085518	0.543301	PAIP2B, CNOT7, DAPK1, FMR1, ZFP706, CPEB3
GO:0045332~phospholipid translocation	3	0.407056	6.07972	0.0866495	0.543301	ABCA1, TMEM30A, ATP11B
GO:2000378~negative regulation of reactive oxygen species metabolic process	3	0.407056	6.07972	0.0866495	0.543301	PRKN, HIF1A, MAP3K7
GO:0001678~cellular glucose homeostasis	3	0.407056	6.07972	0.0866495	0.543301	LRRC8D, HIF1A, MYT1
GO:0030866~cortical actin cytoskeleton organization	3	0.407056	6.07972	0.0866495	0.543301	NCKAP1, FMNL1, ROCK2
GO:0032418~lysosome localization	3	0.407056	6.07972	0.0866495	0.543301	TMEM106B, SYTL4, ARL8B
GO:0033137~negative regulation of peptidyl-serine phosphorylation	3	0.407056	6.07972	0.0866495	0.543301	EPM2A, PTEN, NOS1
GO:0010592~positive regulation of lamellipodium assembly	3	0.407056	6.07972	0.0866495	0.543301	NCKAP1, ABI2, FSCN1
GO:0032148~activation of protein kinase B activity	3	0.407056	6.07972	0.0866495	0.543301	CCDC88A, NTRK3, SLC1A1
GO:0042254~ribosome biogenesis	5	0.678426	2.98026	0.087631	0.548325	IPO9, FRG1, SNU13, NOL11, GNL2
GO:0045648~positive regulation of erythrocyte differentiation	3	0.407056	5.8836	0.091654	0.553744	HIF1A, SMAP1, ACVR2A
GO:0060828~regulation of canonical Wnt signaling pathway	3	0.407056	5.8836	0.091654	0.553744	CCNY, GNAQ, CDK14
GO:0046686~response to cadmium ion	3	0.407056	5.8836	0.091654	0.553744	CAMK2B, KIT, MT-CYTB
GO:0090023~positive regulation of neutrophil chemotaxis	3	0.407056	5.8836	0.091654	0.553744	CAMK1D, DNM1L, THBS4
GO:0048041~focal adhesion assembly	3	0.407056	5.8836	0.091654	0.553744	PEAK1, PTK2B, CORO2B
GO:0016239~positive regulation of macroautophagy	3	0.407056	5.8836	0.091654	0.553744	EPM2A, HIF1A, MAP3K7
GO:0006139~nucleobase-containing compound metabolic process	3	0.407056	5.8836	0.091654	0.553744	XRN2, AK4, AK5
GO:1905477~positive regulation of protein localization to membrane	2	0.27137	20.2657	0.0945837	0.553744	PRKN, AP2B1
GO:0042713~sperm ejaculation	2	0.27137	20.2657	0.0945837	0.553744	OXTR, ACVR2A
GO:1903598~positive regulation of gap junction assembly	2	0.27137	20.2657	0.0945837	0.553744	CNTNAP2, AGT
GO:0070100~negative regulation of chemokine-mediated signaling pathway	2	0.27137	20.2657	0.0945837	0.553744	SLIT2, ROBO1
GO:0071242~cellular response to ammonium ion	2	0.27137	20.2657	0.0945837	0.553744	KCNC2, SLC1A1
GO:0015734~taurine transport	2	0.27137	20.2657	0.0945837	0.553744	LRRC8C, LRRC8D
GO:1903779~regulation of cardiac conduction	2	0.27137	20.2657	0.0945837	0.553744	EHD3, AGT
GO:0099525~presynaptic dense core vesicle exocytosis	2	0.27137	20.2657	0.0945837	0.553744	STXBP1, CADPS
GO:0031999~negative regulation of fatty acid beta-oxidation	2	0.27137	20.2657	0.0945837	0.553744	CNR1, MFSD2A
GO:2000821~regulation of grooming behavior	2	0.27137	20.2657	0.0945837	0.553744	MC4R, NRXN1
GO:2000481~positive regulation of cAMP-dependent protein kinase activity	2	0.27137	20.2657	0.0945837	0.553744	RAPGEF2, AKAP6
GO:0006449~regulation of translational termination	2	0.27137	20.2657	0.0945837	0.553744	OGFOD1, GSPT1
GO:0016191~synaptic vesicle uncoating	2	0.27137	20.2657	0.0945837	0.553744	SH3GL3, DNAJC6
GO:0098942~retrograde trans-synaptic signaling by trans-synaptic protein complex	2	0.27137	20.2657	0.0945837	0.553744	NLGN1, TENM2
GO:0010825~positive regulation of centrosome duplication	2	0.27137	20.2657	0.0945837	0.553744	ROCK2, AZIN1
GO:0045759~negative regulation of action potential	2	0.27137	20.2657	0.0945837	0.553744	CNR1, SCN9A
GO:0086012~membrane depolarization during cardiac muscle cell action potential	2	0.27137	20.2657	0.0945837	0.553744	CACNA1C, SCN3B
GO:0097119~postsynaptic density protein 95 clustering	2	0.27137	20.2657	0.0945837	0.553744	NLGN1, NRXN1
GO:0006682~galactosylceramide biosynthetic process	2	0.27137	20.2657	0.0945837	0.553744	B3GALT2, B3GALT1
GO:0097114~NMDA glutamate receptor clustering	2	0.27137	20.2657	0.0945837	0.553744	NLGN1, NRXN1
GO:1904861~excitatory synapse assembly	2	0.27137	20.2657	0.0945837	0.553744	CNTNAP2, NLGN1
GO:0014012~peripheral nervous system axon regeneration	2	0.27137	20.2657	0.0945837	0.553744	MAP1B, TNC
GO:0097237~cellular response to toxic substance	2	0.27137	20.2657	0.0945837	0.553744	PRKN, KCNC2
GO:0060304~regulation of phosphatidylinositol dephosphorylation	2	0.27137	20.2657	0.0945837	0.553744	MTMR2, CHRM5
GO:0086015~SA node cell action potential	2	0.27137	20.2657	0.0945837	0.553744	ANK2, SCN3B
GO:0032784~regulation of DNA-templated transcription, elongation	2	0.27137	20.2657	0.0945837	0.553744	ZFP326, THOC1
GO:0006302~double-strand break repair	4	0.542741	3.68468	0.0946882	0.553744	SETX, BABAM2, DDX1, BRCC3
GO:0043123~positive regulation of I-kappaB kinase/NF-kappaB signaling	6	0.814111	2.48152	0.0956027	0.558019	PRKN, TFRC, LURAP1L, DDX1, ALPK1, MAP3K7
GO:0050806~positive regulation of synaptic transmission	3	0.407056	5.69974	0.0967406	0.563579	SYT1, FMR1, SNCA
GO:0007005~mitochondrion organization	5	0.678426	2.86779	0.097507	0.565875	SH3GLB1, PRKN, EPM2A, CNTNAP2, DNM1L
GO:0046330~positive regulation of JNK cascade	5	0.678426	2.86779	0.097507	0.565875	MAP2K4, PTK2B, MAP3K7, PJA2, MTURN
GO:0000381~regulation of alternative mRNA splicing, via spliceosome	4	0.542741	3.62968	0.0979787	0.566451	KHDRBS3, CELF2, FMR1, SAP18
GO:0009612~response to mechanical stimulus	4	0.542741	3.62968	0.0979787	0.566451	CNTNAP2, MAP1B, TNC, PTK2B

## Sheet: S3
Biological process enriched by up-regulated genes in response to SARS-CoV-2 infection
Term	Count	%	Fold Enrichment	PValue	FDR	Genes
GO:0042538~hyperosmotic salinity response	6	0.657895	33.4398	3.64341e-07	5.67896e-05	TRPV4, TRIP10, OXT, AVP, CLDN1, AQP1
GO:0090660~cerebrospinal fluid circulation	7	0.767544	17.5559	1.86684e-06	0.000209145	SPAG16, SPAG6L, ULK4, DNAH9, CFAP43, CFAP53, CFAP45
GO:0007288~sperm axoneme assembly	9	0.986842	14.5625	1.25394e-07	2.14065e-05	SPAG16, ARMC2, SPAG6L, DRC7, CFAP69, CFAP206, CFAP43, TPGS1, CFAP65
GO:0034341~response to interferon-gamma	9	0.986842	13.6799	2.13065e-07	3.47198e-05	IFITM3, BST2, CD74, H2-EB1, TGTP1, SLC11A1, H2-AA, TRIM21, CXCL16
GO:0010634~positive regulation of epithelial cell migration	9	0.986842	11.8799	6.87332e-07	9.47724e-05	EPB41L5, DOCK5, ITGA3, HYAL1, ENPP2, CTSH, DOCK1, AQP1, TGFBR2
GO:0030513~positive regulation of BMP signaling pathway	9	0.986842	10.7485	1.54639e-06	0.000178832	NOTCH2, TGFBR3, CRB2, SCUBE3, ZFP423, NOTCH1, KDR, MSX1, SULF1
GO:0010718~positive regulation of epithelial to mesenchymal transition	9	0.986842	9.81384	3.18698e-06	0.000300666	CRB2, DAB2, NOTCH1, SMAD3, ZFP703, PDPN, AXIN2, BMP7, TGFBR2
GO:0006635~fatty acid beta-oxidation	9	0.986842	8.8517	7.12484e-06	0.000570604	HADHA, ACADVL, CPT1A, ACAA2, CPT2, SCP2, ECH1, ACAA1A, ACOX3
GO:0048286~lung alveolus development	10	1.09649	8.64821	2.09206e-06	0.000220589	PKDCC, ACE, PDPN, PSEN2, KDR, PDGFA, ATP7A, HOPX, STRA6, VEGFA
GO:0030178~negative regulation of Wnt signaling pathway	9	0.986842	8.20794	1.27022e-05	0.000968882	SFRP1, NXN, SFRP5, SIX3, GRB10, SOSTDC1, TAX1BP3, VGLL4, DACT1
GO:0007160~cell-matrix adhesion	16	1.75439	8.18933	1.0611e-09	3.17004e-07	CD63, SNED1, B4GALT1, VCAM1, ITGB5, MIA, ITGB4, ITGA3, SRF, EMP2, NID2, COL3A1, BCAM, ITGA10, ITGA5, FREM1
GO:0009612~response to mechanical stimulus	10	1.09649	7.48651	7.1624e-06	0.000570604	BTG2, COL3A1, STAT1, PTCH1, MMP2, IGFBP2, FOSB, OXT, THBS1, TGFBR2
GO:0007568~aging	23	2.52193	5.79735	1.04743e-10	6.25838e-08	CDKN1C, SLC12A2, KL, NQO1, ATP8A2, TRPC6, KCNE2, VCAM1, SLC32A1, MMP2, IGFBP2, ADM, GSTT1, FOS, TNFRSF1B, CLDN1, TGFBR2, SCP2, UCP2, CTNNA1, TSPO, IFI27L2A, GCLM
GO:0030030~cell projection organization	23	2.52193	5.68311	1.53868e-10	7.88025e-08	SPAG16, INTU, DNAAF3, CCDC113, PIFO, PRICKLE3, FOXJ1, DNAAF5, MYO7A, CFAP206, AK7, KIF27, CFAP126, NUBP1, SPAG6L, CATIP, TMEM237, UBXN10, CROCC, IQUB, TMEM107, B9D1, CFAP65
GO:0030036~actin cytoskeleton organization	21	2.30263	5.31996	3.58123e-09	8.55914e-07	KANK1, SRF, FLII, RFLNB, SHROOM3, FOXJ1, PDGFA, EPB41L5, SFRP1, CSRP2, ITPKA, PACSIN2, TRIP10, PHACTR2, PLEK2, AMOTL1, DOCK1, PDLIM4, ARHGEF5, GRID2IP, PLEC
GO:0030335~positive regulation of cell migration	29	3.17982	5.30887	2.08334e-12	1.8672e-09	COL18A1, CEMIP, NOTCH1, FAM89B, ZFP703, SEMA3A, SEMA3B, NEDD9, PDGFA, SEMA3F, CLDN1, THBS1, SYNE2, AQP1, CXCL16, AKT2, PDPN, KDR, CTSH, SMAD3, FZD4, MMP2, LAMB1, RHOD, VEGFA, DAB2, CLDN3, ITGA5, SMIM22
GO:0030198~extracellular matrix organization	19	2.08333	5.15153	3.85065e-08	7.66921e-06	COL18A1, B4GALT1, MIA, MMP2, HSPG2, KAZALD1, FBLN5, GFAP, COL3A1, MMP15, ADAMTS1, ADAMTSL4, COL4A4, COL4A3, COL8A2, COL8A1, COL4A5, COL9A3, ATP7A
GO:0006869~lipid transport	14	1.53509	4.98039	5.3499e-06	0.00046779	STARD3, SLC27A1, ATP8A2, ABCA4, STARD10, ATP11A, GULP1, GM2A, SCP2, NPC2, TSPO, LBP, ESYT1, PLTP
GO:0098609~cell-cell adhesion	18	1.97368	4.42585	8.35548e-07	0.000110942	LAMA5, ADGRV1, VCAM1, ITGA3, SRF, CLDN2, CELSR1, F11R, NTN1, CDH3, LGALS1, PERP, ITGA10, PDPN, CTNNA1, DSG2, ITGA5, TJP3
GO:0042127~regulation of cell proliferation	19	2.08333	4.39186	4.27986e-07	6.39303e-05	JAG2, YAP1, LAMA5, B4GALT1, NOTCH1, STAT1, PTCH1, MITF, NR3C1, ECRG4, TGFBR2, PURA, CCND3, SIX3, CTNNA1, STAT6, IER5, JUNB, SMIM22
GO:0060271~cilium assembly	19	2.08333	4.35175	4.90696e-07	7.03658e-05	SPAG16, LAMA5, ZFP423, NOTCH1, INTU, CCDC113, FOXJ1, KIF27, CDC14B, TMEM237, UBXN10, IQUB, TEKT1, TMEM107, B9D1, GMNC, CFAP43, CFAP53, RILP
GO:0001666~response to hypoxia	18	1.97368	4.31997	1.17038e-06	0.000139861	SMAD3, VCAM1, SRF, MMP2, PSEN2, AGTRAP, ADM, SOD3, VEGFA, TGFBR2, ALAD, NR4A2, TGFBR3, CLDN3, UCP2, KDR, PPARA, CRYAB
GO:0042493~response to drug	29	3.17982	4.30364	2.96571e-10	1.13126e-07	MAOB, HTR2C, GSTT1, THBS1, LRP8, ACACB, ALAD, CDH3, LGALS1, KDR, TSPO, NQO1, CPT1A, ITGA3, STAT1, PTCH1, MMP2, IGFBP2, IGF2, TRP73, GGH, FOS, TGFBR2, HADHA, SFRP1, DAD1, SST, FOSB, GCLM
GO:0016477~cell migration	24	2.63158	4.17997	2.25131e-08	4.74762e-06	CD63, LAMA5, DOCK5, ITGB5, ITGB4, LAMB2, WWC1, MMP2, NEDD9, EMP2, LAMB1, CLEC14A, PBXIP1, THBS1, RHOD, VEGFA, TGFBR3, STRIP2, ARC, EFS, CTNNA1, KDR, TYRO3, DOCK1
GO:0005975~carbohydrate metabolic process	18	1.97368	4.16071	1.95867e-06	0.000212783	KL, B4GALT1, GBE1, INS2, FUCA1, IGF2, NAGA, GLB1L2, LDHB, PPP1R1A, HYAL1, PPP1R3B, GLB1, AKT2, PDK4, MAN2B1, GALM, GALK1
GO:0032496~response to lipopolysaccharide	16	1.75439	4.15831	8.54961e-06	0.000666312	GGT5, CEBPB, NOTCH1, VCAM1, ACE, MAOB, STAT1, SLC11A1, ADM, FOS, SMAD6, CLDN1, ALAD, NR4A1, MAPKAPK3, LBP
GO:0001701~in utero embryonic development	28	3.07018	4.10664	1.75746e-09	4.50034e-07	ZFP568, NOTCH2, KMT2D, NOTCH1, NXN, SRF, YBX1, EPB41L5, CPT2, MSX1, ATP7A, JUNB, JAG2, TCF7L2, SMAD3, PTCH1, HEG1, IGF2, ATP11A, TENT5C, VEGFA, TGFBR2, TGFBR3, MYO1E, DAB2, COL3A1, B9D1, APBA3
GO:0006631~fatty acid metabolic process	17	1.86404	4.06054	5.5731e-06	0.000475704	GGT5, ACADVL, SLC27A1, CPT1A, ACAA2, ECH1, PLA2G5, ACAA1A, ELOVL7, ADIPOR1, ACACB, HADHA, CPT2, ACADL, ACOX3, PPARA, ACAD11
GO:0007155~cell adhesion	47	5.15351	3.8967	1.3337e-14	2.39065e-11	LGALS3BP, LAMA5, COL18A1, B4GALT1, ITGB5, ITGB4, NEDD9, PBXIP1, CLDN2, CELSR1, F11R, CLDN1, THBS1, NID2, FBLN5, SIGLECE, EFS, CDH3, PERP, PDPN, BSG, CTNNA1, IGFBP7, EMB, CTNNAL1, CD164, VCAM1, LAMB2, ITGA3, ROM1, LAMB1, EMP2, SULF1, SORBS3, BCAM, CLDN3, FAP, COL7A1, COL4A3, NINJ1, COL8A2, TYRO3, COL8A1, DSG2, ITGA5, FOLR1, FREM1
GO:0055085~transmembrane transport	33	3.61842	3.81398	3.15554e-10	1.13126e-07	SLC23A2, OCA2, KCNG4, SLC43A3, ABCB9, SLC4A2, SLC7A10, SLC4A5, AQP1, SLC22A17, SLC16A6, SLC16A8, SLC16A9, SLC12A7, SLC39A4, SLC12A2, ABCC3, KCNH2, SLC12A4, SLC37A2, SLC16A1, TRPC6, SLC31A1, SLC2A12, ABCA4, TAP2, SLC16A12, SLC16A11, SLC39A13, SLC5A6, SLC8A3, TRPV4, SLC24A5
GO:0016055~Wnt signaling pathway	18	1.97368	3.80959	6.41199e-06	0.000534581	TCF7L2, NXN, FZD4, FZD7, KREMEN1, LRP5, MITF, AXIN2, WNT9A, TMEM198, DAB2, SFRP1, SFRP5, SOSTDC1, TAX1BP3, AMOTL1, WLS, DACT1
GO:0006811~ion transport	44	4.82456	3.65401	9.04709e-13	1.08113e-09	CLIC6, SLC23A2, KCNG4, KCNE2, ATP2A3, TRF, ATP5G3, SLC4A2, ATP5G1, SLC4A5, SLC22A17, ATP5E, PIEZO1, TSPO, TMEM109, ATP7A, SLC38A3, GABRD, SLC12A7, CLIC1, SLC39A4, KCNJ4, SLC12A2, KCNH2, SLC12A4, TRPC6, SLC31A1, TMEM120A, KCNJ13, SLC11A1, CACNA2D2, SLC39A13, ATOX1, ATP5J2, SLC5A6, SLC8A3, TMEM37, TCN2, TRPV4, FXYD1, KCNK1, STEAP1, STEAP2, SLC24A5
GO:0007507~heart development	21	2.30263	3.46498	3.78699e-06	0.000348112	NEK8, NOTCH1, VCAM1, DNAAF3, ITGA3, SRF, HEG1, MMP2, FOXJ1, ADM, OXT, HOPX, TGFBR2, GYS1, COL3A1, CASP8, MSX1, PPARA, PDLIM4, STRA6, FBN1
GO:0008285~negative regulation of cell proliferation	29	3.17982	3.32107	8.50282e-08	1.52413e-05	IFITM3, BTG2, B4GALT1, NOTCH1, SRF, ADM, TOB2, THBS1, TOB1, NACC2, PDPN, MSX1, PLK5, SMAD3, DUSP1, PTCH1, TRP73, DLEC1, WNT9A, AXIN2, SMAD6, BMP7, ECRG4, TGFBR2, SFRP1, CLDN3, SFRP5, TAX1BP3, ATF5
GO:0006629~lipid metabolic process	36	3.94737	3.21307	4.10842e-09	9.20542e-07	SLC27A1, ACADVL, DHRS11, ACAA2, ABHD2, SGMS2, ACAA1A, PLA2G5, ADIPOR1, LTC4S, ACACB, GM2A, CPT2, ACADL, PSAP, ENPP2, HMGCS2, ACAD11, PLTP, ACAD8, CERS4, CPT1A, SLC16A1, ECH1, SLC16A11, PLAAT3, ELOVL7, PAFAH2, HADHA, PCCA, NPC2, RDH5, ACOX3, PPARA, DAGLB, NFE2L1
GO:0007275~multicellular organism development	71	7.78509	3.08608	2.61584e-16	9.3778e-13	ZFP568, ZFP521, TENM4, TPGS1, CELSR1, CSRP2, ZIC2, AKT2, TMEM107, SIX3, KDR, VWC2L, DACT1, WLS, EPHA6, ADGRV1, METRN, HEG1, KRT8, KREMEN1, SHROOM3, MITF, WNT9A, SFRP1, ARC, OBSCN, SFRP5, ZSCAN21, TYRO3, SIK1, SPATA18, FREM1, CFAP53, DDR2, CRB2, NOTCH2, ZFP423, CASZ1, PKDCC, NOTCH1, INTU, NXN, FLII, SRF, SEMA3A, SEMA3B, LRP5, PDGFA, PRICKLE3, SPATA6, CUX1, PDPN, OTX2, MSX1, N4BP3, JAG2, FZD4, FZD7…
GO:0045893~positive regulation of transcription, DNA-templated	41	4.49561	3.04673	1.3301e-09	3.668e-07	YAP1, CDKN1C, CEBPB, INO80E, ZFP423, CASZ1, NOTCH1, SRF, LRP5, TRF, PBXIP1, PRDM11, ARNTL2, ZIC2, PRDM16, OTX2, CDK5RAP2, KCNH2, CD74, TCF7L2, SMAD3, FZD4, STAT1, PTCH1, FZD7, EAF1, TRP73, FOXJ1, MITF, FOS, MAFA, BMP7, NPAS4, NR4A2, NR4A1, SFRP1, MDFIC, ZSCAN21, PPARA, ATF5, ATF4
GO:0010468~regulation of gene expression	28	3.07018	2.98823	1.14549e-06	0.000139861	YAP1, KMT2D, NOTCH1, ZFP521, INS2, ZFP646, TREM2, YBX1, PRDM11, TOB2, TOB1, SLC4A5, 1700007K13RIK, TMEM107, ATP7A, TRIM21, ROM1, TRP73, MITF, FOS, TAPBP, TGFBR2, NR4A2, PPARA, ATF5, APBA3, TRIM11, NFE2L1
GO:0000122~negative regulation of transcription from RNA polymerase II promoter	56	6.14035	2.84882	1.05919e-11	7.59438e-09	TXN1, CDKN1C, ZFP568, BTG2, WWC1, INS2, ZBTB21, YBX1, NR3C1, BACH1, CCND3, EPC1, DACT1, BATF3, RPL23, MITF, MAF, IFI27, SIK1, PPARA, EZR, ATF4, YAP1, NOTCH2, CEBPB, NOTCH1, PSEN2, AEBP1, FBLN5, PURA, H3C15, CUX1, NACC2, PRDM16, HIVEP1, STAT6, MSX1, TCF7L2, SMAD3, STAT1, PTCH1, IGF2, IRF2BP1, FOXJ1, SORBS3, MAPK15, BMP6, HOPX, VEGFA, NR4A2, DAB2, H1F2, TRPV4, GTF2IRD1, PKIG, NFE2L1
GO:0043066~negative regulation of apoptotic process	37	4.05702	2.79504	8.47602e-08	1.52413e-05	BTG2, ARL6IP1, PSEN2, TREM2, YBX1, NR3C1, THBS1, AQP1, CD59A, ALDH2, AKT2, PDPN, UCP2, KDR, CTNNA1, CTSH, MSX1, CD74, NQO1, SMAD3, DUSP1, MITF, SMAD6, PRLR, PAFAH2, ATOX1, VEGFA, TNFRSF1A, DAB2, SFRP1, KRT18, DAD1, AVP, ATF5, GAS6, CRYAB, DDR2
GO:0030154~cell differentiation	54	5.92105	2.67386	2.54464e-10	1.13126e-07	ZFP521, TENM4, SRA1, TPGS1, CSRP2, ZIC2, BSG, KDR, CFAP43, BATF3, METRN, TTC21A, DLEC1, MITF, TGFBR2, NPAS4, ARMC2, SFRP1, OBSCN, SFRP5, ZSCAN21, SIK1, SPATA18, PPARA, RAI14, NOTCH2, CEBPB, DRC7, ZFP423, PKDCC, NOTCH1, NXN, SEMA3A, SEMA3B, PBXIP1, SPATA6, PURA, PRDM16, CFAP69, OTX2, JAG2, PLK5, SMAD3, TMEM176B, DMRT3, ZIC5, SMAD6, BMP7, KAZALD1, BMP6, HOPX, VEGFA, DAB2, MYCBPAP
GO:0008284~positive regulation of cell proliferation	34	3.72807	2.66057	9.16788e-07	0.000117382	YAP1, NOTCH2, COL18A1, KMT2D, NOTCH1, ZFP703, INS2, LRP5, PDGFA, ADM, YBX1, THBS1, NTN1, PURA, CCND3, RPS15A, AKT2, KDR, ENPP2, CTSH, ROMO1, IL11RA1, STAT1, RPL23, IGF2, EMP2, MAPK15, PRLR, VEGFA, APLN, TGFBR3, SFRP1, AVP, DDR2
GO:0016310~phosphorylation	32	3.50877	2.63998	2.36491e-06	0.000233571	PRPS2, SMG1, PKDCC, ULK4, STK39, SGMS2, MYLK3, AKT2, PDK4, KDR, MAP3K21, MAPK4, NEK8, EPHA6, DMPK, NEK5, CDC42BPG, MAPK15, TGFBR2, OBSCN, UCK1, MAPKAPK3, ITPKA, RPS6KB2, TYRO3, SGK3, PRKCQ, COQ8B, SIK1, DGKI, DDR2, GALK1
GO:0045892~negative regulation of transcription, DNA-templated	33	3.61842	2.49663	5.10271e-06	0.00045733	ZFP568, CDKN1C, CEBPB, ZFP423, NOTCH1, ZFP703, ZBTB21, LOXL3, PBXIP1, PRDM11, NR3C1, PURA, ZIC2, NACC2, PRDM16, SIX3, HIVEP1, DPF2, EPC1, MSX1, TRIM66, CDK5RAP2, KLF10, TCF7L2, PTCH1, BMP7, SFRP1, MDFIC, ATF5, GAS6, CRYAB, TRIM11, VGLL4
GO:0045944~positive regulation of transcription from RNA polymerase II promoter	60	6.57895	2.44482	7.20337e-10	2.34764e-07	ZFP521, ZFP646, SRA1, YBX1, NR3C1, BACH1, ZIC2, AKT2, SIX3, DPF2, EPC1, ELOB, IER5, JUNB, IER2, KLF10, SLC11A1, TRP73, MITF, FOS, TNFRSF1A, NPAS4, MAF, ZSCAN21, FIZ1, PPARA, ATF5, ATF4, YAP1, KMT2D, ZFP467, CEBPB, CASZ1, NOTCH1, SRF, LRP5, FBLN5, ARNTL2, HIVEP1, STAT6, OTX2, MSX1, TCF7L2, SMAD3, EGR4, STAT1, EAF1, IGF2, FOXJ1, GLMP, MAFA, BMP7, BMP6, VEGFA, NR4A2, NR4A1, DAB2, ZFP395, FOSB, NFE2L1
GO:0006355~regulation of transcription, DNA-templated	51	5.59211	2.06468	2.41064e-06	0.000233571	ZFP568, WWC1, YBX1, NR3C1, BACH1, SIX3, JUNB, KLF10, BATF3, TRP73, MITF, FOS, DMRTA2, MAF, ZSCAN21, PRKCQ, PPARA, ATF5, VGLL4, ATF4, NOTCH2, ZFP467, CEBPB, CASZ1, NOTCH1, MYCBP, ZFP703, SRF, MLLT1, AEBP1, ARNTL2, CUX1, STAT6, OTX2, MSX1, TCF7L2, TAF15, SMAD3, STAT1, FZD7, EAF1, ZFP719, FOXJ1, DMRT3, MAFA, SMAD6, NR4A2, NR4A1, TCEA3, FOSB, NFE2L1
GO:0006357~regulation of transcription from RNA polymerase II promoter	61	6.6886	1.91593	2.39379e-06	0.000233571	ZFP568, ZBTB21, SRA1, NR3C1, BACH1, ZIC2, SIX3, EPC1, JUNB, KLF10, IFNAR2, BATF3, TRP73, MITF, FOS, NPAS4, DMRTA2, MAF, CTDSP1, ZSCAN21, ATF5, ZFP771, ATF4, NOTCH2, ZFP467, CEBPB, ZFP423, NOTCH1, SRF, MLLT1, ARNTL2, PURA, CUX1, NACC2, PRDM16, HIVEP1, STAT6, OTX2, MSX1, TCF7L2, SMAD3, EGR4, STAT1, GM15446, IRF2BP1, FOXJ1, DMRT3, ZIC5, MAFA, SMAD6, HOPX, VEGFA, NR4A2, NR4A1, GM28557, H1F2, ZFP395, …
GO:0001525~angiogenesis	19	2.08333	3.41589	1.48566e-05	0.00109607	COL18A1, NOTCH1, MMP2, PDGFA, HSPG2, VEGFA, APLN, TGFBR3, CASP8, FAP, NINJ1, BSG, LEPR, COL8A2, KDR, COL8A1, ANGPTL2, AMOTL1, ITGA5
GO:0007015~actin filament organization	14	1.53509	4.53055	1.49811e-05	0.00109607	SRF, SHROOM3, TRF, EMP2, MYO7A, RHOD, SORBS3, CRHR2, MYO1E, TRPV4, MYO5C, CTNNA1, CGNL1, PLEC
GO:0044782~cilium organization	7	0.767544	12.5399	1.58407e-05	0.00113578	ARMC2, CATIP, ZIC2, PIFO, TMEM107, CFAP126, ENO4
GO:0003341~cilium movement	9	0.986842	7.91994	1.6646e-05	0.00114762	SPAG6L, ZBBX, DNAH6, DNAAF5, DNAH9, CFAP206, CFAP53, DNALI1, DNAH7B
GO:0034446~substrate adhesion-dependent cell spreading	9	0.986842	7.91994	1.6646e-05	0.00114762	LAMA5, SFRP1, LAMB2, FZD4, FZD7, MICALL2, TYRO3, LAMB1, ANTXR1
GO:0001837~epithelial to mesenchymal transition	8	0.877193	9.55422	1.77666e-05	0.00116919	TGFBR3, EPB41L5, CUL7, NOTCH1, TRIP10, LOXL3, RFLNB, MSX1
GO:0001822~kidney development	15	1.64474	4.15688	1.78656e-05	0.00116919	CDKN1C, MPST, LAMA5, TMED10, ACE, TRP73, SULF1, BMP7, BMP6, VEGFA, MYO1E, CUX1, ADAMTS1, STRA6, FBN1
GO:0042060~wound healing	12	1.31579	5.27996	1.82304e-05	0.00116919	NOTCH2, YAP1, COL3A1, CDH3, B4GALT1, SLC11A1, INS2, PPARA, CELSR1, AQP1, TGFBR2, PLEC
GO:0001570~vasculogenesis	10	1.09649	6.68795	1.82636e-05	0.00116919	TGFBR3, YAP1, MYO1E, CUL7, FZD4, HEG1, KDR, ADM, JUNB, TGFBR2
GO:0035082~axoneme assembly	7	0.767544	12.1075	1.96374e-05	0.00123509	SPAG16, RSPH1, ULK4, FOXJ1, CFAP206, AK7, GAS8
GO:0008152~metabolic process	15	1.64474	4.11145	2.02089e-05	0.00124912	KL, CEMIP, FUCA1, LYZ2, NAGA, ACACB, GLB1L2, ALAD, GYS1, HADHA, NAGLU, HYAL1, GLB1, MAN2B1, LARGE2
GO:0015718~monocarboxylic acid transport	6	0.657895	16.7199	2.1344e-05	0.00129692	SLC16A1, SLC16A6, SLC16A12, SLC16A11, SLC16A8, SLC16A9
GO:0043154~negative regulation of cysteine-type endopeptidase activity involved in apoptotic process	10	1.09649	6.51424	2.26445e-05	0.00135301	NR4A1, ARL6IP1, AKT2, WNT9A, AVP, GAS6, THBS1, CRYAB, AQP1, VEGFA
GO:0019882~antigen processing and presentation	8	0.877193	9.11993	2.43803e-05	0.00143284	IGHM, CD74, H2-EB1, PSAP, H2-K1, H2-AA, H2-D1, H2-AB1
GO:0070374~positive regulation of ERK1 and ERK2 cascade	17	1.86404	3.58283	2.65177e-05	0.00153332	NOTCH2, GM10591, CD74, NOTCH1, GM13304, INS2, HTR2C, PDGFA, TREM2, PLA2G5, VEGFA, DDT, TRPV4, KDR, GAS6, DDR2, CCL21B
GO:0030317~flagellated sperm motility	12	1.31579	5.05812	2.73089e-05	0.001554	SPAG6L, DRC7, TEKT1, CFAP69, TTC21A, CFAP43, CFAP65, CFAP53, PLTP, ENO4, GAS8, CFAP45
GO:0045669~positive regulation of osteoblast differentiation	10	1.09649	6.26996	3.08721e-05	0.00172932	YAP1, IFITM3, SCUBE3, CEBPB, LRP5, BMP7, CLIC1, BMP6, VEGFA, DDR2
GO:0031532~actin cytoskeleton reorganization	9	0.986842	6.83995	4.94413e-05	0.00272688	CLDN3, TRPV4, CDC42BPG, MICALL2, PLEK2, EZR, ANTXR1, PDLIM4, PLEC
GO:0010467~gene expression	13	1.42544	4.28997	5.73109e-05	0.00311302	TAF15, NOTCH1, ULK4, PBXIP1, GFAP, GRM3, NR4A2, GRM2, COL3A1, PSAP, GRB10, STAT6, PLEC
GO:0009410~response to xenobiotic stimulus	13	1.42544	4.26193	6.10795e-05	0.00323964	NQO1, MMP2, IGF2, HTR2C, GGH, FOS, TGFBR2, ALAD, HADHA, SFRP1, PNP, KDR, GCLM
GO:0032526~response to retinoic acid	9	0.986842	6.63878	6.14492e-05	0.00323964	TMEM161A, DUSP1, PTCH1, IGFBP2, CTSH, IGFBP7, OXT, MEST, BMP6
GO:0010628~positive regulation of gene expression	28	3.07018	2.38855	6.37039e-05	0.00329671	YAP1, CEBPB, NOTCH1, INS2, TREM2, CRHR2, CDH3, GJC2, AKT2, CTSH, CD74, SMAD3, ITGA3, WHRN, RPL23, SLC11A1, MITF, BMP7, BMP6, VEGFA, TNFRSF1A, CLDN3, MAF, TRPV4, AVP, EZR, GAS6, ATF4
GO:0007601~visual perception	13	1.42544	4.23426	6.50601e-05	0.00329671	RD3, ADGRV1, LAMB2, PRCD, ABCA4, ROM1, RRH, MYO7A, RLBP1, MFRP, ZIC2, RDH5, GPRC5C
GO:0006879~cellular iron ion homeostasis	8	0.877193	7.86818	6.52905e-05	0.00329671	FTL1, TTC7, FRRS1, SLC11A1, TRF, CYB561, BMP6, NUBP1
GO:0046598~positive regulation of viral entry into host cell	5	0.548246	20.8999	6.79703e-05	0.0033545	CD74, LGALS1, BSG, TRIM21, TRIM11
GO:0042475~odontogenesis of dentin-containing tooth	9	0.986842	6.54256	6.83063e-05	0.0033545	JAG2, LAMA5, TCF7L2, BSG, CTNNA1, SOSTDC1, ADM, MSX1, BMP7
GO:0050829~defense response to Gram-negative bacterium	12	1.31579	4.52568	7.60674e-05	0.00368516	IGHM, RPL30, RPS19, LYZ2, SLC11A1, TREM2, ROMO1, ADM, DEFB11, LBP, MR1, AQP1
GO:0045471~response to ethanol	12	1.31579	4.49191	8.14016e-05	0.00382662	ALAD, NQO1, CPT1A, CASP8, CLDN3, VCAM1, MAOB, GGH, AVP, PPARA, CLDN1, ATP5G1
GO:0007154~cell communication	7	0.767544	9.48966	8.39384e-05	0.00382662	JAG2, SLC8A3, ADGRV1, GJC2, FRAS1, ITGB4, FREM1
GO:0044458~motile cilium assembly	7	0.767544	9.48966	8.39384e-05	0.00382662	SPAG6L, DNAAF3, INTU, ULK4, FOXJ1, CFAP43, SPATA6
GO:0032570~response to progesterone	7	0.767544	9.48966	8.39384e-05	0.00382662	YAP1, ABHD2, TSPO, FOSB, DSG2, OXT, FOS
GO:0007565~female pregnancy	11	1.20614	4.92639	8.43244e-05	0.00382662	CRHBP, UCP2, IGFBP2, FOSB, OXT, ADM, ITGA5, FOS, SLC38A3, ATP7A, A2M
GO:0007165~signal transduction	46	5.04386	1.87132	8.54306e-05	0.00382836	BCAR3, VIPR1, TENM4, NPR1, STK39, HTR2C, RRH, CELSR1, RASAL3, CRHR2, GRM3, SCUBE3, GRM2, CCND3, RGS3, RRAS, RASSF3, GNG5, PDPN, GRM8, LEPR, PACSIN2, GRB10, STAT6, GABRD, ADGRV1, FZD4, STAT1, PTCH1, FZD7, IGFBP2, RASSF9, ADGRA3, TRAF1, APLN, TNFRSF1A, PPP1R1A, PPP1R1B, RPS6KB2, TRIP10, PLXNB2, AVP, PKIG, GAS6, GPRC5C, DGKI
GO:0006508~proteolysis	26	2.85088	2.43766	8.87591e-05	0.00392841	TINAGL1, CPQ, CTSZ, PSEN2, AEBP1, APEH, PRSS23, CNDP1, CASP8, CAPN6, ADAMTS1, CTSH, CTSD, GGT5, TMPRSS11A, ACE, MMP2, PCOLCE, F5, AGBL5, GZMM, FAP, MMP15, AGBL2, TPP1, OTUD1
GO:0048251~elastic fiber assembly	5	0.548246	19.2922	9.66315e-05	0.00422468	COL3A1, EFEMP2, LTBP3, ATP7A, FBLN5
GO:0006813~potassium ion transport	12	1.31579	4.39355	9.93653e-05	0.00425632	SLC12A2, KCNJ4, KCNH2, SLC12A4, KCNE2, KCNG4, KCNJ13, FXYD1, KCNK1, SLC24A5, SLC12A7, AQP1
GO:0009887~animal organ morphogenesis	13	1.42544	4.05016	9.97296e-05	0.00425632	NOTCH2, NEK8, LAMA5, LAMB2, PTCH1, IGF2, PDGFA, LAMB1, NTN1, BMP7, HSPG2, TGFBR2, OTX2
GO:0030324~lung development	12	1.31579	4.33033	0.000113134	0.00477161	LAMA5, COL3A1, NOTCH1, CUX1, ITGA3, HEG1, PDPN, LOXL3, KDR, STRA6, VEGFA, TGFBR2
GO:0043065~positive regulation of apoptotic process	21	2.30263	2.71483	0.000121651	0.00507115	NOTCH2, TCF7L2, TNFAIP8, B4GALT1, NOTCH1, ACE, DUSP1, MMP2, TRP73, PSEN2, ADM, BMP7, NR4A1, SFRP1, CASP8, LGALS1, SCP2, ADAMTSL4, TSPO, CTSD, BOK
GO:0035556~intracellular signal transduction	23	2.52193	2.54674	0.000134121	0.00552673	DMPK, CISH, TUFT1, NPR1, CAB39L, DUSP1, CDC42BPG, STK39, PSEN2, MAPK15, TGFBR3, MAPKAPK3, PPP1R1A, AKT2, PPP1R1B, SGK3, PRKCQ, SIK1, PLEK2, ARHGEF5, DGKI, MAPK4, TNS1
GO:0030336~negative regulation of cell migration	12	1.31579	4.23884	0.000136822	0.00557393	IFITM3, BST2, CD74, KANK1, SFRP1, CLDN3, RRAS, ABHD2, SRF, MITF, SULF1, MAPK15
GO:0007584~response to nutrient	9	0.986842	5.78765	0.00016375	0.00659601	ALAD, NQO1, VCAM1, STAT1, DAD1, IGFBP2, GCLM, TGFBR2, PLEC
GO:0006915~apoptotic process	27	2.96053	2.29544	0.00016594	0.00660995	CUL7, TNFAIP8, ARL6IP1, SEMA3A, SRA1, NTN1, CASP8, LGALS1, ADAMTSL4, AKT2, PERP, DPF2, RNF152, BOK, KREMEN1, TRP73, TRAF1, SULF1, GULP1, TNFRSF1A, TGFBR2, NR4A1, DAB2, FAP, IFI27, DAD1, DOCK1
GO:0003351~epithelial cilium movement	6	0.657895	11.1466	0.000173369	0.00682996	SPAG6L, ULK4, CFAP43, AK7, KIF27, GAS8
GO:0007219~Notch signaling pathway	11	1.20614	4.48582	0.0001839	0.0071661	NOTCH2, JAG2, PSENEN, ZFP423, APH1C, NOTCH1, RPS19, PERP, AKT1S1, PSEN2, TGFBR2
GO:0034097~response to cytokine	9	0.986842	5.64296	0.000195524	0.00745696	COL3A1, MAPKAPK3, STAT1, SRF, TIMP3, STAT6, PLA2G5, FOS, CXCL16
GO:0050679~positive regulation of epithelial cell proliferation	9	0.986842	5.64296	0.000195524	0.00745696	YAP1, TCF7L2, SFRP1, NOTCH1, HYAL1, KDR, ATP7A, BMP6, VEGFA
GO:0043588~skin development	8	0.877193	6.57831	0.000207189	0.00781865	TCF7L2, COL3A1, ATP8A2, FRAS1, ITGA3, PDGFA, ATP7A, PLEC
GO:0006006~glucose metabolic process	9	0.986842	5.57329	0.000213212	0.00796213	TCF7L2, CPT1A, AKT2, INS2, IGF2, PDK4, GALM, PPARA, FBN1
GO:0009409~response to cold	7	0.767544	7.97994	0.000226478	0.00837035	SLC27A1, ACADVL, ACADL, UCP2, ADM, FOS, METRNL
GO:0060021~palate development	9	0.986842	5.50533	0.00023219	0.00849302	TGFBR3, PKDCC, FRAS1, INTU, PRDM16, TMEM107, WFIKKN2, LOXL3, MSX1
GO:0007216~G-protein coupled glutamate receptor signaling pathway	5	0.548246	15.6749	0.000234535	0.00849302	GRM3, GRM2, GRM8, DAGLB, GRID2IP
GO:0006468~protein phosphorylation	27	2.96053	2.23115	0.000254607	0.00912765	SMG1, PKDCC, NPR1, ULK4, STK39, CSF2RB, MYLK3, AKT2, PDK4, KDR, NEK8, EPHA6, PLK5, DMPK, NEK5, CDC42BPG, MAPK15, TGFBR2, OBSCN, MAPKAPK3, RPS6KB2, TYRO3, PRKCQ, COQ8B, SIK1, GAS6, DDR2
GO:0060669~embryonic placenta morphogenesis	4	0.438596	28.6627	0.000259242	0.00920182	CDKN1C, ZFP568, VCAM1, IGF2
GO:0008360~regulation of cell shape	12	1.31579	3.90854	0.000278294	0.00978121	STRIP2, PDPN, CDC42EP3, KDR, SHROOM3, PLXNB2, F11R, BRWD1, EZR, RHOD, BRWD3, VEGFA
GO:1990573~potassium ion import across plasma membrane	7	0.767544	7.63299	0.000290563	0.0101133	SLC12A2, KCNJ4, KCNH2, SLC12A4, KCNE2, KCNJ13, SLC12A7
GO:0007368~determination of left/right symmetry	9	0.986842	5.24926	0.000322464	0.0111157	NOTCH2, NEK8, NOTCH1, DNAAF3, 1700007K13RIK, TMEM107, FOXJ1, CFAP53, GAS8
GO:0007018~microtubule-based movement	9	0.986842	5.07232	0.000407436	0.0138206	KIF9, DNAH6, KIF13A, KIF1C, DYNLRB2, DNAH9, KIF22, KIF27, DNAH7B
GO:0060603~mammary gland duct morphogenesis	4	0.438596	25.0798	0.000408641	0.0138206	PTCH1, LRP5, NR3C1, NTN1
GO:0072659~protein localization to plasma membrane	12	1.31579	3.71553	0.000429121	0.0143775	LAMA5, TTC7, SCP2, AKT2, PTCH1, BSG, EMP2, F11R, GAS6, EZR, TNFRSF1A, CRB3
GO:0007179~transforming growth factor beta receptor signaling pathway	9	0.986842	5.01596	0.000439496	0.0145888	TGFBR3, COL3A1, SMAD3, ITGB5, WFIKKN2, LTBP3, FOS, SMAD6, TGFBR2
GO:0043410~positive regulation of MAPK cascade	13	1.42544	3.43198	0.000461847	0.015146	BCAR3, IGHM, CD74, WWC1, INS2, IGF2, TRP73, PDGFA, SORBS3, VEGFA, PSAP, LEPR, KDR
GO:0035264~multicellular organism growth	11	1.20614	3.99823	0.00046473	0.015146	SLC12A2, CDKN1C, NOTCH2, TCF7L2, COL3A1, PKDCC, HEG1, SIX3, ATF5, PLEC, LLGL2
GO:0007411~axon guidance	13	1.42544	3.41401	0.000484015	0.0156191	LAMA5, EPHA6, NOTCH1, LAMB2, SEMA3A, SEMA3B, SEMA3F, NTN1, BMP7, BSG, B3GNT2, OTX2, EMB
GO:0045668~negative regulation of osteoblast differentiation	8	0.877193	5.73253	0.000487961	0.0156191	SFRP1, NOTCH1, SMAD3, PTCH1, LRP5, AXIN2, SMAD6, TOB1
GO:0045766~positive regulation of angiogenesis	12	1.31579	3.64797	0.000501021	0.0158912	RRAS, HYAL1, NINJ1, IGF2, KDR, CTSH, ADM, THBS1, TNFRSF1A, AQP1, VEGFA, TGFBR2
GO:0010977~negative regulation of neuron projection development	9	0.986842	4.90692	0.000509761	0.0158912	KANK1, DAB2, LGALS1, TRPV4, SEMA3A, CTSZ, H2-K1, H2-D1, GFAP
GO:0030855~epithelial cell differentiation	9	0.986842	4.90692	0.000509761	0.0158912	CD63, ACADVL, CPT1A, TST, TPP1, F11R, BMP7, VEGFA, CRHR2
GO:0065003~macromolecular complex assembly	9	0.986842	4.85416	0.000548155	0.0169408	VAMP8, TGFBR3, YAP1, CD74, TAP2, CHCHD10, OTX2, MITF, TAPBP
GO:2001046~positive regulation of integrin-mediated signaling pathway	4	0.438596	22.2932	0.000603888	0.0185038	CD63, DAB2, LOXL3, EMP2
GO:0032355~response to estradiol	10	1.09649	4.2151	0.000648761	0.0195496	GGT5, NQO1, DUSP1, MMP15, PTCH1, IGFBP2, OXT, BMP7, MAPK15, CRYAB
GO:0006979~response to oxidative stress	11	1.20614	3.83164	0.000648927	0.0195496	ALAD, SLC23A2, NQO1, GPX3, NDUFA12, ALDH3B1, MMP2, GPX8, GCLM, MT-ND3, ATOX1
GO:0006749~glutathione metabolic process	8	0.877193	5.42266	0.000684101	0.0204375	CLIC6, GSTM2, GPX3, GSTT3, GSTT1, GCLM, CLIC1, NFE2L1
GO:0002042~cell migration involved in sprouting angiogenesis	5	0.548246	11.9428	0.000712583	0.0209394	NR4A1, SRF, KDR, CLEC14A, VEGFA
GO:0030111~regulation of Wnt signaling pathway	5	0.548246	11.9428	0.000712583	0.0209394	MDFIC, ITGA3, TMEM237, SFRP5, AXIN2
GO:0051591~response to cAMP	7	0.767544	6.38395	0.00077303	0.0224571	DUSP1, STAT1, BSG, FOSB, OXT, PLA2G5, FOS
GO:0034613~cellular protein localization	9	0.986842	4.6065	0.000776757	0.0224571	CD63, SPAG6L, KCNE2, CTNNA1, FOXJ1, MYO7A, AXIN2, GAS8, PLEC
GO:0048255~mRNA stabilization	6	0.657895	8.134	0.000794398	0.0227833	TAF15, SLC11A1, YBX1, AXIN2, TENT5C, VEGFA
GO:0043627~response to estrogen	8	0.877193	5.27996	0.00080316	0.0228518	KMT2D, MMP2, IGFBP2, CTNNA1, TRIM25, SMAD6, AQP1, TGFBR2
GO:0033539~fatty acid beta-oxidation using acyl-CoA dehydrogenase	4	0.438596	20.0639	0.00084994	0.0238049	ACADVL, ACADL, ETFB, ACAD11
GO:0032836~glomerular basement membrane development	4	0.438596	20.0639	0.00084994	0.0238049	MYO1E, COL4A4, COL4A3, SULF1
GO:0045055~regulated exocytosis	5	0.548246	11.3999	0.000857289	0.0238247	CRHBP, TMED10, RAB11FIP1, SYNGR2, STEAP2
GO:0002053~positive regulation of mesenchymal cell proliferation	6	0.657895	7.91994	0.000899912	0.0248168	STAT1, LRP5, KDR, PDGFA, VEGFA, TGFBR2
GO:0050731~positive regulation of peptidyl-tyrosine phosphorylation	10	1.09649	4.01277	0.000923413	0.0252226	IGHM, CD74, INS2, IGF2, ENPP2, TREM2, ITGA5, LRP8, BMP6, VEGFA
GO:0031100~animal organ regeneration	7	0.767544	6.15996	0.000935735	0.0252226	TGFBR3, PRPS2, NOTCH1, ACE, ADM, GAS6, TGFBR2
GO:0030514~negative regulation of BMP signaling pathway	7	0.767544	6.15996	0.000935735	0.0252226	TCF7L2, SFRP1, NOTCH1, VWC2L, SOSTDC1, SMAD6, TOB1
GO:0001843~neural tube closure	9	0.986842	4.46967	0.00094709	0.0253382	SFRP1, ZIC2, PTCH1, SHROOM3, PLXNB2, ADM, ZIC5, SPINT2, CELSR1
GO:0001568~blood vessel development	8	0.877193	5.07946	0.00101179	0.026769	TGFBR3, TCF7L2, COL3A1, FZD4, ATP7A, ANTXR1, STRA6, VEGFA
GO:0048754~branching morphogenesis of an epithelial tube	6	0.657895	7.71687	0.0010155	0.026769	LAMA5, NOTCH1, B4GALT1, KDR, BMP7, VEGFA
GO:0007166~cell surface receptor signaling pathway	13	1.42544	3.10512	0.00111121	0.0290781	LAG3, VIPR1, ADGRV1, NPR1, FZD4, FZD7, ADGRA3, CELSR1, TNFRSF1B, TNFRSF1A, CRHR2, ITPKB, COL4A3
GO:0043085~positive regulation of catalytic activity	6	0.657895	7.52395	0.00114176	0.0292031	NR4A2, PSENEN, APH1C, IGF2, PSEN2, ATP7A
GO:0005977~glycogen metabolic process	6	0.657895	7.52395	0.00114176	0.0292031	GYS1, TCF7L2, PPP1R1A, PPP1R3B, AKT2, LEPR
GO:0033627~cell adhesion mediated by integrin	6	0.657895	7.52395	0.00114176	0.0292031	ITGB5, ITGA3, ITGB4, ITGA10, ITGA5, FBN1
GO:0000904~cell morphogenesis involved in differentiation	4	0.438596	18.2399	0.0011514	0.0292031	EPB41L5, DAB2, LAMB2, KRT8
GO:0002485~antigen processing and presentation of endogenous peptide antigen via MHC class I via ER pathway, TAP-dependent	3	0.328947	50.1596	0.00117211	0.0292031	H2-K1, TAP2, H2-D1
GO:1902339~positive regulation of apoptotic process involved in morphogenesis	3	0.328947	50.1596	0.00117211	0.0292031	NOTCH1, TNFRSF1B, TNFRSF1A
GO:0060070~canonical Wnt signaling pathway	8	0.877193	4.95404	0.00117301	0.0292031	TCF7L2, SFRP1, FZD4, FZD7, SFRP5, INS2, LRP5, WNT9A
GO:0017015~regulation of transforming growth factor beta receptor signaling pathway	5	0.548246	10.4499	0.00120665	0.0298333	TGFBR3, SMAD3, ITGA3, ZFP703, FOLR1
GO:0030177~positive regulation of Wnt signaling pathway	6	0.657895	7.34044	0.00127926	0.0311982	KANK1, SFRP1, PBXIP1, SULF1, WLS, DACT1
GO:0042327~positive regulation of phosphorylation	6	0.657895	7.34044	0.00127926	0.0311982	FZD7, GRB10, TRF, THBS1, VEGFA, APLN
GO:0040008~regulation of growth	8	0.877193	4.83466	0.00135369	0.0325704	CISH, PTCH1, IGFBP2, NEDD9, EPC1, GAS6, VEGFA, TGFBR2
GO:0043434~response to peptide hormone	8	0.877193	4.83466	0.00135369	0.0325704	BTG2, CCND3, STAT1, BSG, LRP5, STAT6, OXT, BMP7
GO:0048593~camera-type eye morphogenesis	5	0.548246	10.0319	0.00141402	0.0335713	COL8A2, COL8A1, BMP7, AQP1, VEGFA
GO:0035987~endodermal cell differentiation	5	0.548246	10.0319	0.00141402	0.0335713	ITGB5, MMP15, MMP2, COL8A1, ITGA5
GO:0045880~positive regulation of smoothened signaling pathway	6	0.657895	7.16566	0.00142861	0.0336944	SCUBE3, SFRP1, INTU, CTNNA1, WNT9A, GAS8
GO:0032091~negative regulation of protein binding	8	0.877193	4.77711	0.00145182	0.0339899	EPB41L5, DAB2, ACE, CTSZ, WFIKKN2, PSEN2, PPARA, DACT1
GO:0043524~negative regulation of neuron apoptotic process	12	1.31579	3.20168	0.00146009	0.0339899	NR4A2, CEBPB, BTG2, GBE1, KDR, TRP73, TYRO3, GCLM, ATP7A, IL27RA, VEGFA, BOK
GO:0002474~antigen processing and presentation of peptide antigen via MHC class I	4	0.438596	16.7199	0.00151255	0.0347595	H2-T23, H2-K1, MR1, H2-D1
GO:0050927~positive regulation of positive chemotaxis	4	0.438596	16.7199	0.00151255	0.0347595	SMAD3, AKT2, KDR, VEGFA
GO:0032868~response to insulin	8	0.877193	4.72091	0.0015554	0.0355167	HADHA, SLC27A1, TRPV4, AKT2, GRB10, GGH, ADM, PPARA
GO:0090090~negative regulation of canonical Wnt signaling pathway	10	1.09649	3.71553	0.00158523	0.0356351	TCF7L2, SFRP1, DAB2, NOTCH1, FZD4, SFRP5, KREMEN1, SOSTDC1, AXIN2, DACT1
GO:0019216~regulation of lipid metabolic process	6	0.657895	6.99902	0.00159041	0.0356351	PSAP, LSR, TREM2, ADIPOR1, PPARA, NFE2L1
GO:0033209~tumor necrosis factor-mediated signaling pathway	6	0.657895	6.99902	0.00159041	0.0356351	PLVAP, KRT18, STAT1, KRT8, TRAF1, TNFRSF1A
GO:0043086~negative regulation of catalytic activity	5	0.548246	9.64609	0.00164501	0.0366295	NQO1, NOTCH1, APBA3, ACACB, OAZ1
GO:0030326~embryonic limb morphogenesis	7	0.767544	5.48621	0.00171954	0.0380527	NOTCH2, NOTCH1, FRAS1, PTCH1, PSEN2, MSX1, BMP7
GO:0030308~negative regulation of cell growth	10	1.09649	3.66129	0.00175468	0.0381235	BST2, SFRP1, DAB2, SMAD3, HYAL1, MSX1, ADIPOR1, PRDM11, CRYAB, VGLL4
GO:0007492~endoderm development	6	0.657895	6.83995	0.00176527	0.0381235	EPB41L5, DAB2, ARC, NOTCH1, SMAD3, OTX2
GO:0045214~sarcomere organization	6	0.657895	6.83995	0.00176527	0.0381235	FHOD3, CSRP2, SRF, KRT8, MYLK3, PLEC
GO:0097421~liver regeneration	6	0.657895	6.83995	0.00176527	0.0381235	CEBPB, RPL30, CPT1A, PTCH1, UCP2, CLDN1
GO:0046579~positive regulation of Ras protein signal transduction	5	0.548246	9.28882	0.00190095	0.0405653	ITPKB, NOTCH2, NOTCH1, ARPP19, DGKI
GO:0014070~response to organic cyclic compound	8	0.877193	4.55997	0.00190097	0.0405653	BTG2, SFRP1, CPT1A, ALDH2, EPHX1, IGF2, OXT, ACACB
GO:0035455~response to interferon-alpha	4	0.438596	15.4337	0.00193732	0.0410964	IFNAR2, IFITM3, BST2, TGTP1
GO:0030501~positive regulation of bone mineralization	6	0.657895	6.68795	0.00195381	0.0412024	KL, ADGRV1, SMAD3, PKDCC, BMP7, BMP6
GO:0030325~adrenal gland development	5	0.548246	8.95708	0.00218317	0.0457699	CDKN1C, SMAD3, TSPO, NR3C1, STRA6
GO:0045444~fat cell differentiation	8	0.877193	4.40964	0.00230322	0.0476606	NR4A2, TCF7L2, NR4A1, CEBPB, TMEM120A, SMAD6, ATF5, METRNL
GO:0002125~maternal aggressive behavior	3	0.328947	37.6197	0.00231324	0.0476606	CRHBP, OXT, AVP
GO:0003332~negative regulation of extracellular matrix constituent secretion	3	0.328947	37.6197	0.00231324	0.0476606	NOTCH1, TNFRSF1B, TNFRSF1A
GO:0001934~positive regulation of protein phosphorylation	14	1.53509	2.7009	0.00233226	0.047778	CD74, IGF2, TREM2, AXIN2, MAPK15, VEGFA, DAB2, CCND3, CLDN3, AKT2, LEPR, KDR, FIZ1, GAS6
GO:0007566~embryo implantation	7	0.767544	5.16349	0.0023481	0.0478214	MMP2, BSG, EMP2, LAMB1, IGFBP7, IL11RA1, TGFBR2
GO:0097191~extrinsic apoptotic signaling pathway	6	0.657895	6.40336	0.0023744	0.0478214	CASP8, SMAD3, KRT18, IFI27, KRT8, TNFRSF1B
GO:0035019~somatic stem cell population maintenance	6	0.657895	6.40336	0.0023744	0.0478214	KLF10, YAP1, TCF7L2, SFRP1, PRDM16, LRP5
GO:0035456~response to interferon-beta	4	0.438596	14.3313	0.00242937	0.0481176	IFNAR2, IFITM3, BST2, STAT1
GO:0070306~lens fiber cell differentiation	4	0.438596	14.3313	0.00242937	0.0481176	SMAD3, MAF, SIX3, PLAAT3
GO:0055064~chloride ion homeostasis	4	0.438596	14.3313	0.00242937	0.0481176	SLC12A2, SLC12A4, CAR12, SLC12A7
GO:0051894~positive regulation of focal adhesion assembly	5	0.548246	8.64821	0.00249299	0.0488381	EPB41L5, SMAD3, KDR, ENPP2, VEGFA
GO:0035924~cellular response to vascular endothelial growth factor stimulus	5	0.548246	8.64821	0.00249299	0.0488381	NR4A1, NOTCH1, VCAM1, KDR, VEGFA
GO:0070830~bicellular tight junction assembly	7	0.767544	5.08866	0.00252918	0.0492778	CLDN3, SRF, MICALL2, CGN, CLDN2, CLDN1, MPP7
GO:0050830~defense response to Gram-positive bacterium	11	1.20614	3.17101	0.00268661	0.0519319	H2-T23, TNFAIP8, H2BC6, LYZ2, H2BC4, ROMO1, ADM, DEFB11, LBP, MR1, IL27RA
GO:0007613~memory	9	0.986842	3.79359	0.00269437	0.0519319	SLC8A3, CEBPB, ITGA3, PPP1R1B, IGF2, PSEN2, TREM2, OXT, ITGA5
GO:0051216~cartilage development	8	0.877193	4.26891	0.00276807	0.053067	COL3A1, HYAL1, MSX1, SULF1, ATP7A, BMP7, BMP6, TGFBR2
GO:0071542~dopaminergic neuron differentiation	5	0.548246	8.35994	0.00283171	0.0538243	NR4A2, DMRTA2, SFRP1, OTX2, VEGFA
GO:0001501~skeletal system development	9	0.986842	3.76197	0.0028376	0.0538243	CDKN1C, NOTCH2, JAG2, COL3A1, SMAD3, PKDCC, WFIKKN2, LTBP3, FBN1
GO:0001916~positive regulation of T cell mediated cytotoxicity	6	0.657895	6.142	0.00285715	0.05391	H2-T23, PNP, H2-K1, H2-Q4, TAP2, H2-D1
GO:0033674~positive regulation of kinase activity	7	0.767544	4.94532	0.00292255	0.0548552	CD74, EPHA6, PIFO, KDR, TYRO3, TREM2, DDR2
GO:0034765~regulation of ion transmembrane transport	10	1.09649	3.38917	0.00296325	0.0550073	KCNJ4, CLIC6, KCNH2, TMEM37, KCNE2, KCNG4, KCNJ13, CACNA2D2, TMEM109, CLIC1
GO:0002064~epithelial cell development	4	0.438596	13.3759	0.00299203	0.0550073	B4GALT1, ADAMTSL4, SHROOM3, SLC4A5
GO:0060644~mammary gland epithelial cell differentiation	4	0.438596	13.3759	0.00299203	0.0550073	CEBPB, ZFP703, PTCH1, PRLR
GO:0003184~pulmonary valve morphogenesis	4	0.438596	13.3759	0.00299203	0.0550073	NOTCH2, NOTCH1, SMAD6, STRA6
GO:0006909~phagocytosis	8	0.877193	4.17997	0.00311577	0.0569901	SLC11A1, TYRO3, LEPR, PLA2G5, MYO7A, GAS6, DOCK1, GULP1
GO:0048839~inner ear development	7	0.767544	4.87663	0.00313556	0.0570458	H2-T23, ADGRV1, MAF, C1QTNF5, H2-K1, IGFBP7, MYO7A
GO:0010906~regulation of glucose metabolic process	5	0.548246	8.09026	0.00320061	0.0570458	PDK4, ADIPOR1, NR3C1, ACACB, NFE2L1
GO:0045216~cell-cell junction organization	5	0.548246	8.09026	0.00320061	0.0570458	SMAD3, HEG1, CLDN1, TJP3, CRB3
GO:0060828~regulation of canonical Wnt signaling pathway	5	0.548246	8.09026	0.00320061	0.0570458	YAP1, ZFP703, FZD7, FOLR1, DACT1
GO:0032870~cellular response to hormone stimulus	5	0.548246	8.09026	0.00320061	0.0570458	DUSP1, IGFBP2, FOSB, IGFBP7, FOS
GO:0007420~brain development	14	1.53509	2.60087	0.0032143	0.0570458	PTCH1, ULK4, FOXJ1, HSPG2, AK7, TGFBR2, GJC2, SIX3, PLXNB2, SLC38A3, CFAP43, GAS8, CDK5RAP2, BOK
GO:0007283~spermatogenesis	21	2.30263	2.07762	0.00326314	0.0576274	JAG2, GGT5, DRC7, NOTCH1, ACE, TTC21A, DLEC1, SLC4A2, TPGS1, SPATA6, AK7, ARMC2, SPAG6L, ZSCAN21, BSG, CFAP69, TYRO3, MYCBPAP, CFAP43, SPATA18, RAI14
GO:0030512~negative regulation of transforming growth factor beta receptor signaling pathway	7	0.767544	4.80983	0.00335993	0.0587578	TGFBR3, FAM89B, PRDM16, WFIKKN2, PPARA, SMAD6, VASN
GO:0071560~cellular response to transforming growth factor beta stimulus	7	0.767544	4.80983	0.00335993	0.0587578	EPB41L5, SFRP1, DAB2, SMAD3, NR3C1, CLDN1, FBN1
GO:0007157~heterophilic cell-cell adhesion via plasma membrane cell adhesion molecules	6	0.657895	5.90113	0.00340708	0.0592932	CRB2, CD164, LGALS1, VCAM1, TENM4, ITGA5
GO:0042981~regulation of apoptotic process	12	1.31579	2.85268	0.00357704	0.0619501	CUL7, TNFAIP8, CASP8, PLK5, RASSF3, AKT1S1, LRP5, SRA1, TRAF1, LRP8, TNFRSF1A, BOK
GO:0050768~negative regulation of neurogenesis	5	0.548246	7.83744	0.00360093	0.0620641	NOTCH1, CTDSP1, ATF5, BMP7, TRIM11
GO:0040037~negative regulation of fibroblast growth factor receptor signaling pathway	4	0.438596	12.5399	0.00362837	0.0622379	TCF7L2, SULF1, THBS1, APLN
GO:0048002~antigen processing and presentation of peptide antigen	3	0.328947	30.0958	0.00380451	0.0640337	SLC11A1, H2-AA, H2-AB1
GO:0060948~cardiac vascular smooth muscle cell development	3	0.328947	30.0958	0.00380451	0.0640337	NOTCH1, SMAD6, VEGFA
GO:0071284~cellular response to lead ion	3	0.328947	30.0958	0.00380451	0.0640337	ALAD, ATP7A, CLDN1
GO:0036324~vascular endothelial growth factor receptor-2 signaling pathway	3	0.328947	30.0958	0.00380451	0.0640337	KDR, CLEC14A, VEGFA
GO:0000226~microtubule cytoskeleton organization	10	1.09649	3.25712	0.00385593	0.0645958	TUBA1C, TTLL6, CUL7, ULK4, TACC1, CGN, PHLDB2, OBSL1, CDC14B, CDK5RAP2
GO:0010761~fibroblast migration	4	0.438596	11.8023	0.00434119	0.0723869	SPAG6L, SYNE2, TNS1, PLEC
GO:0045765~regulation of angiogenesis	5	0.548246	7.37642	0.00450074	0.0743556	RNH1, NINJ1, ENPP2, EMP2, ITGA5
GO:0048870~cell motility	5	0.548246	7.37642	0.00450074	0.0743556	DRC7, ITGB4, IER2, GAS8, PLEC
GO:0006954~inflammatory response	17	1.86404	2.22641	0.00468817	0.0770968	GGT5, GM10591, GM13304, SLC11A1, TRP73, LOXL3, TNFRSF1B, THBS1, IL17RC, BMP6, TNFRSF1A, C4B, CRHBP, HYAL1, NINJ1, PRKCQ, CCL21B
GO:0010043~response to zinc ion	5	0.548246	7.16566	0.0050026	0.0818919	ALAD, VCAM1, GGH, SLC39A13, ATP7A
GO:0016525~negative regulation of angiogenesis	8	0.877193	3.82169	0.005109	0.0828915	CD59A, ADAMTS1, STAT1, COL4A3, SULF1, THBS1, FBLN5, CRHR2
GO:0010812~negative regulation of cell-substrate adhesion	4	0.438596	11.1466	0.00513303	0.0828915	NOTCH1, LGALS1, FZD4, FZD7
GO:0010633~negative regulation of epithelial cell migration	4	0.438596	11.1466	0.00513303	0.0828915	TGFBR3, CD63, SEMA3A, ADIPOR1
GO:0090630~activation of GTPase activity	8	0.877193	3.78563	0.00537859	0.0864674	TBC1D2, AKT2, NEDD9, FOXJ1, TBC1D9, TAX1BP3, ARHGEF5, CCL21B
GO:0007266~Rho protein signal transduction	6	0.657895	5.27996	0.00550979	0.0877793	PDPN, CDC42EP3, TAX1BP3, EPS8L2, CELSR1, CTNNAL1
GO:0010719~negative regulation of epithelial to mesenchymal transition	5	0.548246	6.96662	0.00554063	0.0877793	TGFBR3, SFRP1, ADIPOR1, VASN, VEGFA
GO:0048589~developmental growth	5	0.548246	6.96662	0.00554063	0.0877793	SMAD3, SRF, PSAP, ADM, STRA6
GO:0071363~cellular response to growth factor stimulus	7	0.767544	4.33478	0.0056081	0.0877793	SFRP1, PLK5, TNFRSF1B, GAS6, THBS1, LRP8, TGFBR2
GO:0032053~ciliary basal body organization	3	0.328947	25.0798	0.00563159	0.0877793	CROCC, ULK4, FOXJ1
GO:0015677~copper ion import	3	0.328947	25.0798	0.00563159	0.0877793	SLC31A1, ATP7A, STEAP2
GO:0050779~RNA destabilization	3	0.328947	25.0798	0.00563159	0.0877793	ZC3H18, TNFRSF1B, MEX3D
GO:0030155~regulation of cell adhesion	6	0.657895	5.18893	0.00593276	0.090789	JAG2, LAMA5, SRF, PDPN, C2CD4A, PRLR
GO:0008286~insulin receptor signaling pathway	6	0.657895	5.18893	0.00593276	0.090789	BCAR3, KL, AKT2, INS2, PDK4, GRB10
GO:0071347~cellular response to interleukin-1	7	0.767544	4.28192	0.0059513	0.090789	GM10591, CEBPB, SFRP1, HYAL1, GM13304, MYLK3, CCL21B
GO:0007050~cell cycle arrest	7	0.767544	4.28192	0.0059513	0.090789	CDKN1C, NOTCH2, TCF7L2, NOTCH1, SMAD3, TRP73, THBS1
GO:0045665~negative regulation of neuron differentiation	7	0.767544	4.28192	0.0059513	0.090789	CASZ1, NOTCH1, CTDSP1, SIX3, TRP73, BMP7, CDK5RAP2
GO:0048546~digestive tract morphogenesis	4	0.438596	10.5599	0.00600616	0.0908527	SFRP1, SFRP5, TRP73, STRA6
GO:1903427~negative regulation of reactive oxygen species biosynthetic process	4	0.438596	10.5599	0.00600616	0.0908527	INS2, NDUFC2, PPARA, ATP5G1
GO:0070371~ERK1 and ERK2 cascade	5	0.548246	6.77833	0.00611593	0.0921244	KDR, GRB10, TRF, CTSH, AVP
GO:0071346~cellular response to interferon-gamma	8	0.877193	3.68144	0.00625145	0.0937718	VAMP8, GM10591, RAB20, GM13304, STAT1, CLDN1, H2-AB1, CCL21B
GO:0001756~somitogenesis	6	0.657895	5.01596	0.00684627	0.102266	CRB2, EPB41L5, SFRP1, SMAD3, PSEN2, AXIN2
GO:0090263~positive regulation of canonical Wnt signaling pathway	8	0.877193	3.61511	0.00688927	0.102481	YAP1, KANK1, SFRP1, CDH3, SMAD3, WLS, TMEM198, DACT1
GO:0019886~antigen processing and presentation of exogenous peptide antigen via MHC class II	4	0.438596	10.0319	0.00696265	0.102721	CD74, H2-EB1, H2-AA, H2-AB1
GO:1904754~positive regulation of vascular associated smooth muscle cell migration	4	0.438596	10.0319	0.00696265	0.102721	DOCK5, ADAMTS1, ATP7A, DDR2
GO:0043010~camera-type eye development	7	0.767544	4.13079	0.00707269	0.103916	CDKN1C, SIX3, B9D1, MITF, CRYAB, STRA6, FBN1
GO:0007369~gastrulation	5	0.548246	6.43072	0.00738262	0.108027	CRB2, SMAD3, SRF, TGFBR2, APLN
GO:0009267~cellular response to starvation	7	0.767544	4.08276	0.00747829	0.108982	KLF10, TCF7L2, SFRP1, LAMP2, PDK4, PPARA, GAS6
GO:0050728~negative regulation of inflammatory response	8	0.877193	3.55113	0.00757413	0.109932	SMAD3, TYRO3, PLA2G5, TNFRSF1B, PPARA, METRNL, TNFRSF1A, SIGLECE
GO:0019885~antigen processing and presentation of endogenous peptide antigen via MHC class I	3	0.328947	21.497	0.00778053	0.112021	TAP2, ABCB9, TAPBP
GO:0006972~hyperosmotic response	3	0.328947	21.497	0.00778053	0.112021	SLC12A2, SST, AQP1
GO:0046849~bone remodeling	4	0.438596	9.55422	0.00800433	0.11354	NOTCH2, LRP5, MITF, LTBP3
GO:0042755~eating behavior	5	0.548246	6.26996	0.00807605	0.11354	CPT1A, ATP8A2, ACE, LEPR, OXT
GO:0001707~mesoderm formation	5	0.548246	6.26996	0.00807605	0.11354	CRB2, SMAD3, SRF, BMP7, WLS
GO:0060325~face morphogenesis	5	0.548246	6.26996	0.00807605	0.11354	TCF7L2, RRAS, MMP2, MSX1, STRA6
GO:0033574~response to testosterone	5	0.548246	6.26996	0.00807605	0.11354	NQO1, DUSP1, TSPO, AVP, THBS1
GO:0007399~nervous system development	18	1.97368	2.0427	0.00807607	0.11354	ZFP423, ADGRV1, INTU, METRN, SEMA3A, SEMA3B, FOS, ZIC5, VEGFA, NPAS4, NR4A2, PURA, ZIC2, DPF2, TYRO3, TPP1, N4BP3, DACT1
GO:0001558~regulation of cell growth	6	0.657895	4.77711	0.00839423	0.117552	HSD3B7, CSF2RB, IGFBP7, KAZALD1, FBLN5, NUBP1
GO:0006874~cellular calcium ion homeostasis	8	0.877193	3.45929	0.00869396	0.121276	SLC8A3, DMPK, TRPV4, ATP2A3, ATP2B3, HTR2C, SLC24A5, ATF4
GO:0006955~immune response	19	2.08333	1.97725	0.00872783	0.121276	H2-T23, CD74, H2-EB1, SMAD3, TGTP1, H2-K1, H2-Q4, SMAD6, TNFRSF1B, THBS1, H2-AA, MR1, BMP6, MYLPF, TGFBR3, PNP, ENPP2, H2-D1, H2-AB1
GO:0009888~tissue development	5	0.548246	6.11703	0.00881083	0.121957	LAMA5, LAMB2, LAMB1, NTN1, HSPG2
GO:2000147~positive regulation of cell motility	4	0.438596	9.11993	0.00913281	0.124491	AKT2, TRF, NTN1, CCL21B
GO:0001829~trophectodermal cell differentiation	4	0.438596	9.11993	0.00913281	0.124491	YAP1, SRF, JUNB, HOPX
GO:0031589~cell-substrate adhesion	4	0.438596	9.11993	0.00913281	0.124491	ITGA5, GAS6, SMAD6, SORBS3
GO:0055075~potassium ion homeostasis	4	0.438596	9.11993	0.00913281	0.124491	SLC12A2, KCNH2, SLC12A4, SLC12A7
GO:0071356~cellular response to tumor necrosis factor	9	0.986842	3.071	0.00947477	0.128663	GM10591, CRHBP, SFRP1, VCAM1, HYAL1, GM13304, CLDN1, THBS1, CCL21B
GO:0018105~peptidyl-serine phosphorylation	10	1.09649	2.81796	0.00968567	0.131031	SMG1, MAPKAPK3, DMPK, AKT2, RPS6KB2, STK39, SGK3, PRKCQ, GAS6, TGFBR2
GO:0006012~galactose metabolic process	3	0.328947	18.8099	0.0102378	0.135375	B4GALT1, GALM, GALK1
GO:0071281~cellular response to iron ion	3	0.328947	18.8099	0.0102378	0.135375	TRF, ATP7A, BMP6
GO:0003356~regulation of cilium beat frequency	3	0.328947	18.8099	0.0102378	0.135375	SPAG6L, CFAP206, CFAP43
GO:1903753~negative regulation of p38MAPK cascade	3	0.328947	18.8099	0.0102378	0.135375	DUSP1, TREM2, EZR
GO:0090175~regulation of establishment of planar polarity	3	0.328947	18.8099	0.0102378	0.135375	SPAG6L, SFRP1, SFRP5
GO:0090559~regulation of membrane permeability	3	0.328947	18.8099	0.0102378	0.135375	CLDN3, LBP, F11R
GO:0009615~response to virus	7	0.767544	3.81649	0.0102711	0.135375	IFITM3, BST2, BATF3, TGTP1, RPS15A, HYAL1, IFI27L2A
GO:0035094~response to nicotine	5	0.548246	5.83252	0.0104082	0.136679	VCAM1, PPP1R1B, IGF2, AVP, KCNK1
GO:0002181~cytoplasmic translation	5	0.548246	5.69996	0.0112725	0.147488	RPL30, RPL18A, RPL22L1, RPL10A, RPL18
GO:0009636~response to toxic substance	7	0.767544	3.73529	0.0113474	0.147929	PON3, GJC2, MAOB, EPHX1, FOS, CLDN1, ATF4
GO:0006898~receptor-mediated endocytosis	6	0.657895	4.42585	0.0114854	0.149185	IFITM3, DAB2, TMEM108, HSPG2, TGFBR2, CXCL16
GO:0006509~membrane protein ectodomain proteolysis	4	0.438596	8.35994	0.0116556	0.149234	PSENEN, APH1C, PSEN2, PRKCQ
GO:0043277~apoptotic cell clearance	4	0.438596	8.35994	0.0116556	0.149234	TYRO3, TREM2, GAS6, TXNDC5
GO:0035567~non-canonical Wnt signaling pathway	4	0.438596	8.35994	0.0116556	0.149234	SFRP1, FZD4, FZD7, SFRP5
GO:0031668~cellular response to extracellular stimulus	4	0.438596	8.35994	0.0116556	0.149234	NR4A2, FOS, BMP6, PLEC
GO:0070588~calcium ion transmembrane transport	7	0.767544	3.69597	0.0119143	0.152003	SLC8A3, TMEM37, TRPC6, TRPV4, ATP2A3, GAS6, SLC24A5
GO:0055072~iron ion homeostasis	5	0.548246	5.57329	0.0121816	0.153771	SLC22A17, SLC11A1, TRF, STEAP1, STEAP2
GO:0043536~positive regulation of blood vessel endothelial cell migration	5	0.548246	5.57329	0.0121816	0.153771	IGF2, KDR, AMOTL1, THBS1, VEGFA
GO:1900026~positive regulation of substrate adhesion-dependent cell spreading	5	0.548246	5.57329	0.0121816	0.153771	DOCK5, DAB2, ENPP2, NEDD9, DOCK1
GO:0050729~positive regulation of inflammatory response	7	0.767544	3.65747	0.0125009	0.156152	CEBPB, LGALS1, ACE, DDT, TRPV4, NINJ1, TNFRSF1A
GO:0030900~forebrain development	7	0.767544	3.65747	0.0125009	0.156152	NOTCH1, SRF, PSEN2, TRP73, OTX2, MSX1, ZIC5
GO:0030509~BMP signaling pathway	7	0.767544	3.65747	0.0125009	0.156152	TGFBR3, SMAD3, HIVEP1, MSX1, SMAD6, BMP7, BMP6
GO:0071456~cellular response to hypoxia	8	0.877193	3.21022	0.0127815	0.157866	SLC8A3, SFRP1, TRPC6, ACAA2, ATP7A, VASN, AQP1, VEGFA
GO:0001947~heart looping	6	0.657895	4.2994	0.0129131	0.157866	NOTCH2, NOTCH1, SMAD3, SRF, FOLR1, TGFBR2
GO:0046322~negative regulation of fatty acid oxidation	3	0.328947	16.7199	0.0129904	0.157866	ACADVL, ACADL, ACACB
GO:0060054~positive regulation of epithelial cell proliferation involved in wound healing	3	0.328947	16.7199	0.0129904	0.157866	B4GALT1, FZD7, CLDN1
GO:2000048~negative regulation of cell-cell adhesion mediated by cadherin	3	0.328947	16.7199	0.0129904	0.157866	NOTCH1, BMP6, VEGFA
GO:0061032~visceral serous pericardium development	3	0.328947	16.7199	0.0129904	0.157866	TGFBR3, VCAM1, PDPN
GO:0015670~carbon dioxide transport	3	0.328947	16.7199	0.0129904	0.157866	CAR14, CAR12, AQP1
GO:0051155~positive regulation of striated muscle cell differentiation	3	0.328947	16.7199	0.0129904	0.157866	NEK5, EPC1, HOPX
GO:0034113~heterotypic cell-cell adhesion	4	0.438596	8.02554	0.0130522	0.158082	VCAM1, PERP, NINJ1, ITGA5
GO:0043491~protein kinase B signaling	5	0.548246	5.45214	0.0131363	0.158565	AKT2, RPS6KB2, KDR, TYRO3, GAS6
GO:0051384~response to glucocorticoid	6	0.657895	4.23884	0.01367	0.163722	ALAD, DUSP1, IGFBP2, OXT, ADM, BMP6
GO:1902895~positive regulation of pri-miRNA transcription from RNA polymerase II promoter	6	0.657895	4.23884	0.01367	0.163722	SMAD3, SRF, FOS, SMAD6, NR3C1, APLN
GO:0019221~cytokine-mediated signaling pathway	9	0.986842	2.87539	0.0137006	0.163722	IFNAR2, STAT1, LEPR, STAT6, CSF2RB, PRLR, IL11RA1, TNFRSF1A, IL27RA
GO:2001237~negative regulation of extrinsic apoptotic signaling pathway	5	0.548246	5.33613	0.0141375	0.168381	YAP1, TCF7L2, DAB2, GCLM, VEGFA
GO:0006486~protein glycosylation	8	0.877193	3.13498	0.0144083	0.171039	DPM1, B4GALT1, ST6GALNAC2, DAD1, B3GNT2, POMGNT1, EXTL3, GALNT10
GO:0045494~photoreceptor cell maintenance	5	0.548246	5.22496	0.0151856	0.179671	CRB2, ADGRV1, CROCC, BSG, ABCA4
GO:0007268~chemical synaptic transmission	10	1.09649	2.61248	0.0152778	0.180168	GRM2, SLC12A4, GRM8, HTR2C, MYCBPAP, APBA3, TPGS1, SLC12A7, GABRD, LRP8
GO:0019731~antibacterial humoral response	7	0.767544	3.47641	0.0157398	0.181241	H2-T23, IGHM, H2BC6, H2BC4, TRF, ADM, WFDC2
GO:0043279~response to alkaloid	3	0.328947	15.0479	0.0160255	0.181241	NQO1, CPT1A, TMED10
GO:0010818~T cell chemotaxis	3	0.328947	15.0479	0.0160255	0.181241	SLC12A2, CXCL16, PLEC
GO:0010669~epithelial structure maintenance	3	0.328947	15.0479	0.0160255	0.181241	SRF, CROCC, LSR
GO:0035095~behavioral response to nicotine	3	0.328947	15.0479	0.0160255	0.181241	GRM2, HTR2C, PPARA
GO:0071476~cellular hypotonic response	3	0.328947	15.0479	0.0160255	0.181241	TRPV4, STK39, TSPO
GO:0061384~heart trabecula morphogenesis	3	0.328947	15.0479	0.0160255	0.181241	TGFBR3, NOTCH1, BMP7
GO:0006084~acetyl-CoA metabolic process	3	0.328947	15.0479	0.0160255	0.181241	ACAA2, HMGCS2, ACACB
GO:1905146~lysosomal protein catabolic process	3	0.328947	15.0479	0.0160255	0.181241	LAMP2, PSAP, TPP1
GO:0002504~antigen processing and presentation of peptide or polysaccharide antigen via MHC class II	3	0.328947	15.0479	0.0160255	0.181241	H2-EB1, H2-AA, H2-AB1
GO:0006884~cell volume homeostasis	4	0.438596	7.43106	0.01612	0.181241	SLC12A2, SLC12A4, SLC12A7, AQP1
GO:0022904~respiratory electron transport chain	4	0.438596	7.43106	0.01612	0.181241	NDUFA5, ETFB, MT-CO3, PLEC
GO:0030001~metal ion transport	4	0.438596	7.43106	0.01612	0.181241	SLC8A3, SLC11A1, SLC39A13, SLC39A4
GO:0060337~type I interferon signaling pathway	4	0.438596	7.43106	0.01612	0.181241	IFNAR2, IFITM3, IFI27, STAT1
GO:0051091~positive regulation of sequence-specific DNA binding transcription factor activity	8	0.877193	3.06318	0.0161777	0.181241	ZIC2, FZD4, SRF, LRP5, TRIM25, TRIM21, ARHGEF5, DDR2
GO:0006814~sodium ion transport	8	0.877193	3.06318	0.0161777	0.181241	SLC12A2, SLC5A6, SLC8A3, SLC23A2, SLC13A4, FXYD1, SLC38A3, SLC24A5
GO:0007346~regulation of mitotic cell cycle	5	0.548246	5.11833	0.0162815	0.181835	CDKN1C, PTCH1, TRP73, SRA1, SIK1
GO:0050896~response to stimulus	11	1.20614	2.40942	0.017138	0.190807	RD3, ADGRV1, PRCD, GRM8, ABCA4, ROM1, CFAP69, RDH5, RRH, SLC24A5, RLBP1
GO:0042593~glucose homeostasis	9	0.986842	2.75266	0.0173819	0.192372	TCF7L2, SLC16A1, TRPV4, PTCH1, INS2, PDK4, LEPR, ADIPOR1, FBN1
GO:0046718~viral entry into host cell	5	0.548246	5.01596	0.0174257	0.192372	VAMP8, TMPRSS11A, HYAL1, AVP, GAS6
GO:0051897~positive regulation of protein kinase B signaling	8	0.877193	3.01712	0.0174396	0.192372	TCF7L2, INS2, IGF2, PDGFA, GAS6, THBS1, VEGFA, CCL21B
GO:0006897~endocytosis	10	1.09649	2.54617	0.0177779	0.195502	EPN3, MYO1E, DAB2, ARC, STON1, PACSIN2, TRIP10, LRP5, STEAP2, LRP8
GO:0007163~establishment or maintenance of cell polarity	5	0.548246	4.91761	0.0186187	0.204123	CTNNA1, BC034090, SPINT2, RHOD, SYNE2
GO:2001214~positive regulation of vasculogenesis	3	0.328947	13.6799	0.0193308	0.206253	RRAS, KDR, ADM
GO:0007220~Notch receptor processing	3	0.328947	13.6799	0.0193308	0.206253	PSENEN, APH1C, PSEN2
GO:0034695~response to prostaglandin E	3	0.328947	13.6799	0.0193308	0.206253	TGFBR3, OXT, CCL21B
GO:0060346~bone trabecula formation	3	0.328947	13.6799	0.0193308	0.206253	SFRP1, MMP2, VEGFA
GO:0045906~negative regulation of vasoconstriction	3	0.328947	13.6799	0.0193308	0.206253	MMP2, ADM, APLN
GO:0002827~positive regulation of T-helper 1 type immune response	3	0.328947	13.6799	0.0193308	0.206253	SLC11A1, H2-AB1, IL27RA
GO:0002503~peptide antigen assembly with MHC class II protein complex	3	0.328947	13.6799	0.0193308	0.206253	H2-EB1, H2-AA, H2-AB1
GO:0006825~copper ion transport	3	0.328947	13.6799	0.0193308	0.206253	SLC31A1, ATP7A, ATOX1
GO:0034205~beta-amyloid formation	3	0.328947	13.6799	0.0193308	0.206253	PSENEN, APH1C, PSEN2
GO:0090303~positive regulation of wound healing	4	0.438596	6.91857	0.0195577	0.208055	KANK1, CLDN3, CLDN1, DDR2
GO:0030282~bone mineralization	5	0.548246	4.82304	0.0198612	0.210037	KLF10, TCF7L2, PKDCC, AXIN2, ATF4
GO:0021915~neural tube development	5	0.548246	4.82304	0.0198612	0.210037	TCF7L2, SFRP1, NOTCH1, INTU, DACT1
GO:0016042~lipid catabolic process	8	0.877193	2.92903	0.0201682	0.212656	PCCA, ABHD2, INS2, ENPP2, PLAAT3, PLA2G5, DAGLB, PAFAH2
GO:0046854~phosphatidylinositol phosphorylation	5	0.548246	4.73204	0.0211536	0.220624	ITPKB, SMG1, TTC7, CISH, ITPKA
GO:0007229~integrin-mediated signaling pathway	7	0.767544	3.25109	0.0211868	0.220624	LAMA5, COL3A1, ITGB5, ITGA3, ITGB4, ITGA10, ITGA5
GO:0002244~hematopoietic progenitor cell differentiation	7	0.767544	3.25109	0.0211868	0.220624	SLC8A3, SFRP1, RBM47, PSEN2, KDR, DOCK1, DHTKD1
GO:0001889~liver development	7	0.767544	3.25109	0.0211868	0.220624	NOTCH2, TGFBR3, MPST, NOTCH1, SMAD3, LSR, ATP7A
GO:0043393~regulation of protein binding	4	0.438596	6.68795	0.0214162	0.220624	TGFBR3, INS2, PSEN2, HOPX
GO:0044344~cellular response to fibroblast growth factor stimulus	4	0.438596	6.68795	0.0214162	0.220624	NR4A1, SFRP1, HYAL1, GCLM
GO:0030279~negative regulation of ossification	4	0.438596	6.68795	0.0214162	0.220624	SFRP1, NOTCH1, KREMEN1, SMAD6
GO:0007159~leukocyte cell-cell adhesion	4	0.438596	6.68795	0.0214162	0.220624	VCAM1, ITGA5, F11R, EZR
GO:0007611~learning or memory	6	0.657895	3.76197	0.0218517	0.224465	NR4A2, SLC8A3, GM2A, PSEN2, MAN2B1, LAMB1
GO:0006952~defense response	8	0.877193	2.86627	0.0224006	0.229118	CD74, TGTP1, STAT1, STAT6, DEFB11, H2-D1, TNFRSF1A, TAPBP
GO:0001890~placenta development	5	0.548246	4.64441	0.0224964	0.229118	CDKN1C, NOTCH2, CUL7, IL11RA1, LLGL2
GO:0006665~sphingolipid metabolic process	5	0.548246	4.64441	0.0224964	0.229118	CERS4, GM2A, PSAP, SGMS2, SERINC2
GO:0055003~cardiac myofibril assembly	3	0.328947	12.5399	0.0228945	0.229524	FHOD3, SRF, MYLK3
GO:0010269~response to selenium ion	3	0.328947	12.5399	0.0228945	0.229524	ALAD, MAOB, GSTT1
GO:1905907~negative regulation of amyloid fibril formation	3	0.328947	12.5399	0.0228945	0.229524	TREM2, HSPG2, CRYAB
GO:0001913~T cell mediated cytotoxicity	3	0.328947	12.5399	0.0228945	0.229524	GZMM, CTSH, EMP2
GO:0038063~collagen-activated tyrosine kinase receptor signaling pathway	3	0.328947	12.5399	0.0228945	0.229524	COL4A3, COL4A5, DDR2
GO:0032956~regulation of actin cytoskeleton organization	6	0.657895	3.71553	0.0229203	0.229524	BST2, CELSR1, F11R, RHOD, ARHGEF5, SMIM22
GO:0031641~regulation of myelination	4	0.438596	6.47221	0.0233679	0.231419	TCF7L2, TENM4, LGI4, TNFRSF1B
GO:0045672~positive regulation of osteoclast differentiation	4	0.438596	6.47221	0.0233679	0.231419	NOTCH2, KLF10, TREM2, FOS
GO:0022604~regulation of cell morphogenesis	4	0.438596	6.47221	0.0233679	0.231419	IGHM, ARC, CLDN3, SH3D19
GO:0051966~regulation of synaptic transmission, glutamatergic	4	0.438596	6.47221	0.0233679	0.231419	GRM3, GRM2, GRM8, DGKI
GO:0009611~response to wounding	7	0.767544	3.16322	0.0238683	0.234004	ITGB4, ABHD2, PDGFA, ADM, NEAT1, ECRG4, GFAP
GO:0071260~cellular response to mechanical stimulus	7	0.767544	3.16322	0.0238683	0.234004	CASP8, PIEZO1, F11R, BMP6, TNFRSF1A, AQP1, PLEC
GO:0030199~collagen fibril organization	5	0.548246	4.55997	0.02389	0.234004	COL3A1, SERPINH1, LOXL3, ATP7A, DDR2
GO:0045600~positive regulation of fat cell differentiation	5	0.548246	4.55997	0.02389	0.234004	CEBPB, SFRP1, LRP5, HTR2C, DACT1
GO:0060395~SMAD protein signal transduction	6	0.657895	3.626	0.0251577	0.244248	SMAD3, TRF, FOS, SMAD6, BMP7, BMP6
GO:0006919~activation of cysteine-type endopeptidase activity involved in apoptotic process	6	0.657895	3.626	0.0251577	0.244248	CASP8, SMAD3, STAT1, COL4A3, ATP2A3, BOK
GO:0016064~immunoglobulin mediated immune response	4	0.438596	6.26996	0.0254127	0.244248	C4B, IGHM, CD74, CSF2RB
GO:0048714~positive regulation of oligodendrocyte differentiation	4	0.438596	6.26996	0.0254127	0.244248	TENM4, ENPP2, TRP73, TNFRSF1B
GO:0009314~response to radiation	4	0.438596	6.26996	0.0254127	0.244248	TXN1, COL3A1, LRP5, F11R
GO:0048247~lymphocyte chemotaxis	4	0.438596	6.26996	0.0254127	0.244248	GM10591, GM13304, CXCL16, CCL21B
GO:0001944~vasculature development	4	0.438596	6.26996	0.0254127	0.244248	HEG1, LRP5, B9D1, VEGFA
GO:0050953~sensory perception of light stimulus	3	0.328947	11.5753	0.0267049	0.251803	ADGRV1, WHRN, MYO7A
GO:1902043~positive regulation of extrinsic apoptotic signaling pathway via death domain receptors	3	0.328947	11.5753	0.0267049	0.251803	SFRP1, PSEN2, THBS1
GO:0090179~planar cell polarity pathway involved in neural tube closure	3	0.328947	11.5753	0.0267049	0.251803	SFRP1, SFRP5, CELSR1
GO:0019370~leukotriene biosynthetic process	3	0.328947	11.5753	0.0267049	0.251803	GGT5, PLA2G5, LTC4S
GO:0097062~dendritic spine maintenance	3	0.328947	11.5753	0.0267049	0.251803	ITGA3, ITPKA, TREM2
GO:0043589~skin morphogenesis	3	0.328947	11.5753	0.0267049	0.251803	ITGB4, SRF, PSEN2
GO:0003151~outflow tract morphogenesis	5	0.548246	4.39997	0.0268309	0.251803	TGFBR3, NOTCH1, THBS1, VEGFA, TGFBR2
GO:0035914~skeletal muscle cell differentiation	5	0.548246	4.39997	0.0268309	0.251803	NR4A1, DMRTA2, BTG2, NOTCH1, FOS
GO:0001541~ovarian follicle development	5	0.548246	4.39997	0.0268309	0.251803	CEBPB, MMP2, CTNNA1, KDR, VEGFA
GO:0002376~immune system process	18	1.97368	1.78082	0.0270016	0.252743	IFITM3, H2-T23, CD74, 1810058I24RIK, LAG3, H2-EB1, C1RA, H2-K1, TAP2, H2-AA, MR1, BST2, TRIM25, PRKCQ, LBP, CD55, H2-D1, H2-AB1
GO:0071333~cellular response to glucose stimulus	6	0.657895	3.54068	0.0275303	0.254559	LGALS1, VCAM1, SRF, UCP2, GCLM, GAS6
GO:0061098~positive regulation of protein tyrosine kinase activity	4	0.438596	6.07996	0.0275506	0.254559	ACE, NEDD9, GAS6, LRP8
GO:0045777~positive regulation of blood pressure	4	0.438596	6.07996	0.0275506	0.254559	ACE, OXT, F11R, CRHR2
GO:0030511~positive regulation of transforming growth factor beta receptor signaling pathway	4	0.438596	6.07996	0.0275506	0.254559	CDKN1C, TGFBR3, DAB2, THBS1
GO:0002486~antigen processing and presentation of endogenous peptide antigen via MHC class I via ER pathway, TAP-independent	4	0.438596	6.07996	0.0275506	0.254559	H2-T23, H2-K1, H2-Q4, H2-D1
GO:0051496~positive regulation of stress fiber assembly	5	0.548246	4.32411	0.028379	0.261539	SMAD3, PRKCQ, PDLIM4, SORBS3, ARHGEF5
GO:0007010~cytoskeleton organization	7	0.767544	3.02687	0.0288256	0.264974	STRIP2, ARC, PACSIN2, VILL, BRWD1, BRWD3, SH3D19
GO:0006816~calcium ion transport	8	0.877193	2.71133	0.0291747	0.267497	SLC8A3, TMEM37, TRPC6, TRPV4, ATP2A3, PSEN2, CACNA2D2, SLC24A5
GO:0046597~negative regulation of viral entry into host cell	4	0.438596	5.90113	0.0297812	0.270293	IFITM3, CD74, TRIM25, TRIM11
GO:0007259~JAK-STAT cascade	4	0.438596	5.90113	0.0297812	0.270293	STAT1, STAT6, CSF2RB, PRLR
GO:0002476~antigen processing and presentation of endogenous peptide antigen via MHC class Ib	4	0.438596	5.90113	0.0297812	0.270293	H2-T23, H2-K1, H2-Q4, H2-D1
GO:2000379~positive regulation of reactive oxygen species metabolic process	4	0.438596	5.90113	0.0297812	0.270293	TSPO, ROMO1, THBS1, TGFBR2
GO:0008283~cell proliferation	9	0.986842	2.48042	0.030016	0.271273	IFNAR2, YAP1, CD74, KANK1, OCA2, PDPN, TACC1, AXIN2, VEGFA
GO:0006821~chloride transport	6	0.657895	3.45929	0.0300405	0.271273	SLC12A2, CLIC6, TSPO, SLC4A2, GABRD, CLIC1
GO:0090557~establishment of endothelial intestinal barrier	3	0.328947	10.7485	0.0307508	0.274917	F11R, CLDN1, TJP3
GO:0045059~positive thymic T cell selection	3	0.328947	10.7485	0.0307508	0.274917	ITPKB, CD74, SRF
GO:0097028~dendritic cell differentiation	3	0.328947	10.7485	0.0307508	0.274917	BATF3, TREM2, GAS6
GO:0060294~cilium movement involved in cell motility	3	0.328947	10.7485	0.0307508	0.274917	SPAG16, TEKT1, GAS8
GO:0001954~positive regulation of cell-matrix adhesion	4	0.438596	5.73253	0.0321042	0.286303	EPB41L5, NINJ1, EMP2, CCL21B
GO:0001649~osteoblast differentiation	6	0.657895	3.38155	0.0326902	0.290805	TGFBR3, SFRP1, SMAD3, IGF2, JUNB, BMP6
GO:0009725~response to hormone	5	0.548246	4.11145	0.0333362	0.295817	NQO1, SRF, TIMP3, STEAP2, MT-ND3
GO:0051726~regulation of cell cycle	11	1.20614	2.14691	0.0342471	0.302429	CDKN1C, INO80E, CCND3, FAP, ZFP703, TRP73, EPC1, PRDM11, CLIC1, JUNB, SMIM22
GO:0050870~positive regulation of T cell activation	4	0.438596	5.57329	0.0345191	0.302429	H2-EB1, PRKCQ, H2-AA, H2-AB1
GO:0042551~neuron maturation	3	0.328947	10.0319	0.0350214	0.302429	CDKN1C, NR4A2, LGI4
GO:0050673~epithelial cell proliferation	3	0.328947	10.0319	0.0350214	0.302429	PURA, COL8A2, COL8A1
GO:2000811~negative regulation of anoikis	3	0.328947	10.0319	0.0350214	0.302429	NOTCH1, PDK4, ITGA5
GO:0070986~left/right axis specification	3	0.328947	10.0319	0.0350214	0.302429	NOTCH2, EPB41L5, NOTCH1
GO:0046622~positive regulation of organ growth	3	0.328947	10.0319	0.0350214	0.302429	YAP1, IGF2, CACNA2D2
GO:0001946~lymphangiogenesis	3	0.328947	10.0319	0.0350214	0.302429	PDPN, CLEC14A, VEGFA
GO:0090136~epithelial cell-cell adhesion	3	0.328947	10.0319	0.0350214	0.302429	ITGB5, SRF, CTNNA1
GO:1902187~negative regulation of viral release from host cell	3	0.328947	10.0319	0.0350214	0.302429	TRIM25, TRIM21, TRIM11
GO:0043117~positive regulation of vascular permeability	3	0.328947	10.0319	0.0350214	0.302429	TRPV4, BMP6, VEGFA
GO:0050714~positive regulation of protein secretion	5	0.548246	4.04513	0.0350936	0.302429	TMED10, INS2, TREM2, PRKCQ, EZR
GO:0030334~regulation of cell migration	7	0.767544	2.87801	0.035612	0.306161	LAMA5, NOTCH1, SST, ENPP2, PLXNB2, AMOTL1, NTN1
GO:0010595~positive regulation of endothelial cell migration	5	0.548246	3.98092	0.0369037	0.313056	RRAS, BSG, KDR, THBS1, VEGFA
GO:0048661~positive regulation of smooth muscle cell proliferation	6	0.657895	3.27128	0.0369299	0.313056	STAT1, MMP2, SULF1, THBS1, VEGFA, TGFBR2
GO:0071277~cellular response to calcium ion	6	0.657895	3.27128	0.0369299	0.313056	ITPKB, CRHBP, ADGRV1, FOSB, FOS, JUNB
GO:0051602~response to electrical stimulus	4	0.438596	5.42266	0.0370253	0.313056	NQO1, NR4A1, BTG2, OXT
GO:0048565~digestive tract development	4	0.438596	5.42266	0.0370253	0.313056	COL3A1, PDGFA, SLC4A2, TGFBR2
GO:0031069~hair follicle morphogenesis	4	0.438596	5.42266	0.0370253	0.313056	NOTCH1, INTU, SOSTDC1, ATP7A
GO:0002548~monocyte chemotaxis	4	0.438596	5.42266	0.0370253	0.313056	GM10591, RPS19, GM13304, CCL21B
GO:0000187~activation of MAPK activity	6	0.657895	3.23611	0.0384146	0.319921	IGHM, CD74, INS2, STK39, TRP73, THBS1
GO:0032773~positive regulation of monophenol monooxygenase activity	2	0.219298	50.1596	0.0394258	0.319921	CDH3, ATP7A
GO:0010266~response to vitamin B1	2	0.219298	50.1596	0.0394258	0.319921	ALAD, TSPO
GO:0034331~cell junction maintenance	2	0.219298	50.1596	0.0394258	0.319921	CLDN3, CLDN1
GO:1904026~regulation of collagen fibril organization	2	0.219298	50.1596	0.0394258	0.319921	EFEMP2, AEBP1
GO:2000054~negative regulation of Wnt signaling pathway involved in dorsal/ventral axis specification	2	0.219298	50.1596	0.0394258	0.319921	SFRP1, AXIN2
GO:1903371~regulation of endoplasmic reticulum tubular network organization	2	0.219298	50.1596	0.0394258	0.319921	ARL6IP1, TMEM33
GO:1905135~biotin import across plasma membrane	2	0.219298	50.1596	0.0394258	0.319921	SLC5A6, SLC27A1
GO:0046036~CTP metabolic process	2	0.219298	50.1596	0.0394258	0.319921	ENTPD4B, ENTPD4
GO:0002489~antigen processing and presentation of endogenous peptide antigen via MHC class Ib via ER pathway, TAP-dependent	2	0.219298	50.1596	0.0394258	0.319921	H2-T23, TAP2
GO:0003169~coronary vein morphogenesis	2	0.219298	50.1596	0.0394258	0.319921	NOTCH1, VEGFA
GO:0006701~progesterone biosynthetic process	2	0.219298	50.1596	0.0394258	0.319921	STARD3, SCP2
GO:0060265~positive regulation of respiratory burst involved in inflammatory response	2	0.219298	50.1596	0.0394258	0.319921	RPS19, LBP
GO:0042987~amyloid precursor protein catabolic process	3	0.328947	9.40493	0.0395061	0.319921	PSENEN, APH1C, PSEN2
GO:1903364~positive regulation of cellular protein catabolic process	3	0.328947	9.40493	0.0395061	0.319921	EZR, VGLL4, DACT1
GO:0071850~mitotic cell cycle arrest	3	0.328947	9.40493	0.0395061	0.319921	FAP, DUSP1, CDC14B
GO:0033554~cellular response to stress	3	0.328947	9.40493	0.0395061	0.319921	NPAS4, GRM3, GRM2
GO:0030316~osteoclast differentiation	4	0.438596	5.27996	0.039622	0.319921	TRF, TREM2, MITF, JUNB
GO:0050919~negative chemotaxis	4	0.438596	5.27996	0.039622	0.319921	SEMA3A, SEMA3B, PDGFA, SEMA3F
GO:0002040~sprouting angiogenesis	4	0.438596	5.27996	0.039622	0.319921	NOTCH1, CLEC14A, THBS1, VEGFA
GO:0030182~neuron differentiation	9	0.986842	2.33905	0.0402737	0.324452	NR4A2, CEBPB, BTG2, NOTCH1, TRPC6, OTX2, WNT9A, IER2, ATF4
GO:0035176~social behavior	5	0.548246	3.85843	0.0406824	0.32701	NPAS4, ULK4, TREM2, OXT, AVP
GO:0007257~activation of JUN kinase activity	4	0.438596	5.14458	0.0423086	0.338564	DAB2, MDFIC, TRF, MAP3K21
GO:0071526~semaphorin-plexin signaling pathway	4	0.438596	5.14458	0.0423086	0.338564	SEMA3A, SEMA3B, PLXNB2, SEMA3F
GO:0051260~protein homooligomerization	7	0.767544	2.74311	0.0433479	0.344431	ALAD, ARC, KCNG4, NACC2, TMEM120A, NINJ1, ROM1
GO:0046777~protein autophosphorylation	9	0.986842	2.30325	0.0434068	0.344431	SMG1, OBSCN, MAPKAPK3, STK39, KDR, TYRO3, SIK1, MAPK15, DDR2
GO:0090336~positive regulation of brown fat cell differentiation	3	0.328947	8.8517	0.0441947	0.344431	PRDM16, METRNL, BMP7
GO:0003094~glomerular filtration	3	0.328947	8.8517	0.0441947	0.344431	MYO1E, SULF1, AQP1
GO:0043508~negative regulation of JUN kinase activity	3	0.328947	8.8517	0.0441947	0.344431	SFRP1, SFRP5, TRP73
GO:1902287~semaphorin-plexin signaling pathway involved in axon guidance	3	0.328947	8.8517	0.0441947	0.344431	SEMA3A, PLXNB2, SEMA3F
GO:0043171~peptide catabolic process	3	0.328947	8.8517	0.0441947	0.344431	ACE, CPQ, TPP1
GO:0060347~heart trabecula formation	3	0.328947	8.8517	0.0441947	0.344431	TGFBR3, ADAMTS1, SRF
GO:2000178~negative regulation of neural precursor cell proliferation	3	0.328947	8.8517	0.0441947	0.344431	BTG2, SPINT2, SLC16A2
GO:0042417~dopamine metabolic process	3	0.328947	8.8517	0.0441947	0.344431	NR4A2, NPR1, ATP7A
GO:0010614~negative regulation of cardiac muscle hypertrophy	3	0.328947	8.8517	0.0441947	0.344431	NOTCH1, TNFRSF1B, TNFRSF1A
GO:0001895~retina homeostasis	3	0.328947	8.8517	0.0441947	0.344431	CRB2, CDH3, WHRN
GO:0045785~positive regulation of cell adhesion	5	0.548246	3.74326	0.0446724	0.346097	CD63, DAB2, HYAL1, RHOD, VEGFA
GO:0051607~defense response to virus	10	1.09649	2.15277	0.0448265	0.346097	VAMP8, AGBL5, IFNAR2, IFITM3, BST2, ZNFX1, IFI27, STAT1, TRIM25, TRIM11
GO:0008643~carbohydrate transport	4	0.438596	5.01596	0.0450843	0.346097	SLC35A2, SLC37A2, AKT2, SLC2A12
GO:0035249~synaptic transmission, glutamatergic	4	0.438596	5.01596	0.0450843	0.346097	GRM3, GRM2, APH1C, GRM8
GO:0007098~centrosome cycle	4	0.438596	5.01596	0.0450843	0.346097	SLC16A1, CROCC, BC034090, CDK5RAP2
GO:0070059~intrinsic apoptotic signaling pathway in response to endoplasmic reticulum stress	4	0.438596	5.01596	0.0450843	0.346097	CEBPB, INS2, ATP2A3, ATF4
GO:0071773~cellular response to BMP stimulus	4	0.438596	5.01596	0.0450843	0.346097	SFRP1, SPINT2, BMP7, BMP6
GO:0042733~embryonic digit morphogenesis	5	0.548246	3.68821	0.0467466	0.358091	INTU, TMEM107, LRP5, B9D1, MSX1
GO:0009952~anterior/posterior pattern specification	7	0.767544	2.68029	0.0475809	0.363705	BTG2, SFRP1, ARC, LRP5, OTX2, MSX1, CELSR1
GO:0001569~branching involved in blood vessel morphogenesis	4	0.438596	4.89362	0.047948	0.364271	SRF, KDR, VEGFA, TGFBR2
GO:0032543~mitochondrial translation	4	0.438596	4.89362	0.047948	0.364271	MRPS28, NDUFA7, PTCD1, MRPS6
GO:0006694~steroid biosynthetic process	5	0.548246	3.63476	0.0488734	0.364271	HSD3B7, DHRS11, SCP2, TSPO, HMGCS2
GO:0035269~protein O-linked mannosylation	3	0.328947	8.35994	0.0490775	0.364271	DPM1, TMTC1, LARGE2
GO:0015986~ATP synthesis coupled proton transport	3	0.328947	8.35994	0.0490775	0.364271	ATP5E, ATP5G3, ATP5G1
GO:0045725~positive regulation of glycogen biosynthetic process	3	0.328947	8.35994	0.0490775	0.364271	AKT2, INS2, IGF2
GO:0043149~stress fiber assembly	3	0.328947	8.35994	0.0490775	0.364271	SPAG6L, ITGB5, SRF
GO:0006878~cellular copper ion homeostasis	3	0.328947	8.35994	0.0490775	0.364271	SLC31A1, ATP7A, ATOX1
GO:0097284~hepatocyte apoptotic process	3	0.328947	8.35994	0.0490775	0.364271	CASP8, KRT18, KRT8
GO:0008156~negative regulation of DNA replication	3	0.328947	8.35994	0.0490775	0.364271	GMNC, TTF1, MAPK15
GO:0001709~cell fate determination	3	0.328947	8.35994	0.0490775	0.364271	NOTCH2, JAG2, PTCH1
GO:0060038~cardiac muscle cell proliferation	3	0.328947	8.35994	0.0490775	0.364271	TGFBR3, NOTCH1, TENM4
GO:0032897~negative regulation of viral transcription	3	0.328947	8.35994	0.0490775	0.364271	IFITM3, TRIM21, TRIM11
GO:1990869~cellular response to chemokine	3	0.328947	8.35994	0.0490775	0.364271	SLC12A2, DUSP1, STK39
GO:0015914~phospholipid transport	4	0.438596	4.77711	0.0508987	0.37582	ATP8A2, SCP2, ATP11A, PLTP
GO:0046627~negative regulation of insulin receptor signaling pathway	4	0.438596	4.77711	0.0508987	0.37582	KANK1, GRB10, PRKCQ, YBX1
GO:0048146~positive regulation of fibroblast proliferation	5	0.548246	3.58283	0.0510529	0.37582	CD74, PDGFA, GAS6, AQP1, DDR2
GO:0032720~negative regulation of tumor necrosis factor production	5	0.548246	3.58283	0.0510529	0.37582	TSPO, TREM2, LBP, GAS6, IL27RA
GO:0010629~negative regulation of gene expression	14	1.53509	1.78686	0.0519309	0.381501	YAP1, NOTCH2, NOTCH1, ACE, ACACB, VEGFA, TNFRSF1A, CRHR2, APLN, TGFBR3, SFRP1, CLDN3, KDR, CRYAB
GO:0010466~negative regulation of peptidase activity	7	0.767544	2.62028	0.0520607	0.381672	SERPINB1B, COL7A1, WFIKKN2, TIMP3, SPINT2, A2M, WFDC2
GO:0048709~oligodendrocyte differentiation	4	0.438596	4.66601	0.0539355	0.390561	SLC8A3, NOTCH1, OTX2, BOK
GO:0001975~response to amphetamine	4	0.438596	4.66601	0.0539355	0.390561	NR4A2, NR4A1, PPP1R1B, OXT
GO:0007528~neuromuscular junction development	4	0.438596	4.66601	0.0539355	0.390561	PPFIBP2, LAMB2, CACNA2D2, COL4A5
GO:0030150~protein import into mitochondrial matrix	3	0.328947	7.91994	0.0541447	0.390561	DNLZ, TIMM17A, ROMO1
GO:0002526~acute inflammatory response	3	0.328947	7.91994	0.0541447	0.390561	KL, B4GALT1, VCAM1
GO:2001171~positive regulation of ATP biosynthetic process	3	0.328947	7.91994	0.0541447	0.390561	NDUFC2, TREM2, PPARA
GO:0005978~glycogen biosynthetic process	3	0.328947	7.91994	0.0541447	0.390561	GYS1, AKT2, GBE1
GO:0042711~maternal behavior	3	0.328947	7.91994	0.0541447	0.390561	OXT, AVP, NR3C1
GO:0071392~cellular response to estradiol stimulus	4	0.438596	4.55997	0.0570572	0.397949	CRHBP, SFRP1, ZFP703, MMP2
GO:0007156~homophilic cell adhesion via plasma membrane adhesion molecules	8	0.877193	2.33301	0.0573414	0.397949	CDH3, BSG, PLXNB2, DSG2, EMB, CELSR1, IGFN1, OBSL1
GO:0045860~positive regulation of protein kinase activity	5	0.548246	3.43559	0.0579047	0.397949	AXIN2, GAS6, LRP8, DDR2, CCL21B
GO:0034656~nucleobase-containing small molecule catabolic process	2	0.219298	33.4398	0.0585527	0.397949	ENTPD4B, ENTPD4
GO:0006256~UDP catabolic process	2	0.219298	33.4398	0.0585527	0.397949	ENTPD4B, ENTPD4
GO:0060242~contact inhibition	2	0.219298	33.4398	0.0585527	0.397949	YAP1, TSPO
GO:0046712~GDP catabolic process	2	0.219298	33.4398	0.0585527	0.397949	ENTPD4B, ENTPD4
GO:1901329~regulation of odontoblast differentiation	2	0.219298	33.4398	0.0585527	0.397949	CEBPB, NFE2L1
GO:0046185~aldehyde catabolic process	2	0.219298	33.4398	0.0585527	0.397949	ALDH2, ALDH3B1
GO:1903444~negative regulation of brown fat cell differentiation	2	0.219298	33.4398	0.0585527	0.397949	TRPV4, FBN1
GO:0006931~substrate-dependent cell migration, cell attachment to substrate	2	0.219298	33.4398	0.0585527	0.397949	EPB41L5, SPAG6L
GO:1990428~miRNA transport	2	0.219298	33.4398	0.0585527	0.397949	YBX1, TGFBR2
GO:0098705~copper ion import across plasma membrane	2	0.219298	33.4398	0.0585527	0.397949	SLC31A1, STEAP2
GO:0072136~metanephric mesenchymal cell proliferation involved in metanephros development	2	0.219298	33.4398	0.0585527	0.397949	STAT1, BMP7
GO:0051154~negative regulation of striated muscle cell differentiation	2	0.219298	33.4398	0.0585527	0.397949	YBX1, MSX1
GO:2000170~positive regulation of peptidyl-cysteine S-nitrosylation	2	0.219298	33.4398	0.0585527	0.397949	TXN1, ACE
GO:0036022~limb joint morphogenesis	2	0.219298	33.4398	0.0585527	0.397949	COL3A1, SULF1
GO:0045967~negative regulation of growth rate	2	0.219298	33.4398	0.0585527	0.397949	NOTCH2, NOTCH1
GO:0060003~copper ion export	2	0.219298	33.4398	0.0585527	0.397949	ATP7A, ATOX1
GO:2001027~negative regulation of endothelial cell chemotaxis	2	0.219298	33.4398	0.0585527	0.397949	NOTCH1, THBS1
GO:1900106~positive regulation of hyaluranon cable assembly	2	0.219298	33.4398	0.0585527	0.397949	HYAL1, BMP7
GO:0072697~protein localization to cell cortex	2	0.219298	33.4398	0.0585527	0.397949	EZR, NUBP1
GO:0061181~regulation of chondrocyte development	2	0.219298	33.4398	0.0585527	0.397949	RFLNB, AXIN2
GO:1903392~negative regulation of adherens junction organization	2	0.219298	33.4398	0.0585527	0.397949	BMP6, VEGFA
GO:0032349~positive regulation of aldosterone biosynthetic process	2	0.219298	33.4398	0.0585527	0.397949	DAB2, BMP6
GO:2000041~negative regulation of planar cell polarity pathway involved in axis elongation	2	0.219298	33.4398	0.0585527	0.397949	SFRP1, SFRP5
GO:2000860~positive regulation of aldosterone secretion	2	0.219298	33.4398	0.0585527	0.397949	DAB2, BMP6
GO:0071228~cellular response to tumor cell	2	0.219298	33.4398	0.0585527	0.397949	NOTCH2, NOTCH1
GO:2000120~positive regulation of sodium-dependent phosphate transport	2	0.219298	33.4398	0.0585527	0.397949	CEBPB, ATF4
GO:0010124~phenylacetate catabolic process	2	0.219298	33.4398	0.0585527	0.397949	PON3, ACAA1A
GO:0033138~positive regulation of peptidyl-serine phosphorylation	6	0.657895	2.86627	0.0590606	0.397949	TXN1, BCAR3, AKT2, AVP, GAS6, VEGFA
GO:2000059~negative regulation of protein ubiquitination involved in ubiquitin-dependent protein catabolic process	3	0.328947	7.52395	0.0593871	0.397949	ANKS1, RPL23, PSEN2
GO:0002381~immunoglobulin production involved in immunoglobulin mediated immune response	3	0.328947	7.52395	0.0593871	0.397949	H2-EB1, H2-AA, H2-AB1
GO:0060044~negative regulation of cardiac muscle cell proliferation	3	0.328947	7.52395	0.0593871	0.397949	TRP73, VGLL4, TGFBR2
GO:0042274~ribosomal small subunit biogenesis	3	0.328947	7.52395	0.0593871	0.397949	RPS19, RRP36, SURF6
GO:0030050~vesicle transport along actin filament	3	0.328947	7.52395	0.0593871	0.397949	MYO1E, MYO5C, MYO7A
GO:1901379~regulation of potassium ion transmembrane transport	3	0.328947	7.52395	0.0593871	0.397949	KCNH2, CD63, KCNE2
GO:0048010~vascular endothelial growth factor receptor signaling pathway	3	0.328947	7.52395	0.0593871	0.397949	KDR, SULF1, VEGFA
GO:0034504~protein localization to nucleus	4	0.438596	4.45863	0.0602626	0.400276	AKT2, MSX1, BMP7, SYNE2
GO:1900087~positive regulation of G1/S transition of mitotic cell cycle	4	0.438596	4.45863	0.0602626	0.400276	CCND3, ADAMTS1, HYAL1, DDR2
GO:0097009~energy homeostasis	4	0.438596	4.45863	0.0602626	0.400276	TRPV4, LEPR, METRNL, ACACB
GO:0042472~inner ear morphogenesis	5	0.548246	3.38917	0.0602926	0.400276	ATP8A2, OTX2, MYO7A, CELSR1, NTN1
GO:0071407~cellular response to organic cyclic compound	5	0.548246	3.38917	0.0602926	0.400276	CEBPB, LGALS1, SLC16A1, STAT1, AKT2
GO:0030307~positive regulation of cell growth	6	0.657895	2.81269	0.0630122	0.416788	YAP1, SFRP1, HYAL1, AVP, EXTL3, CXCL16
GO:0006351~transcription, DNA-templated	6	0.657895	2.81269	0.0630122	0.416788	NR4A2, POLR1A, STAT1, PPP1R1B, TCEA3, MITF
GO:0061844~antimicrobial humoral immune response mediated by antimicrobial peptide	7	0.767544	2.4902	0.0634821	0.418802	RPL30, RPS19, H2BC6, H2BC4, ROMO1, ADM, CCL21B
GO:0010811~positive regulation of cell-substrate adhesion	4	0.438596	4.36171	0.0635505	0.418802	ITGA3, COL8A1, ITGA5, THBS1
GO:0045722~positive regulation of gluconeogenesis	3	0.328947	7.16566	0.0647958	0.420821	TCF7L2, PPARA, ARPP19
GO:2000249~regulation of actin cytoskeleton reorganization	3	0.328947	7.16566	0.0647958	0.420821	NOTCH2, F11R, RHOD
GO:0042310~vasoconstriction	3	0.328947	7.16566	0.0647958	0.420821	ACE, AVP, SMAD6
GO:0022408~negative regulation of cell-cell adhesion	3	0.328947	7.16566	0.0647958	0.420821	EPB41L5, SPINT2, VEGFA
GO:0007610~behavior	3	0.328947	7.16566	0.0647958	0.420821	ITGA3, NINJ1, HTR2C
GO:0050801~ion homeostasis	3	0.328947	7.16566	0.0647958	0.420821	STK39, SLC4A2, SLC4A5
GO:0048245~eosinophil chemotaxis	3	0.328947	7.16566	0.0647958	0.420821	GM10591, GM13304, CCL21B
GO:0042326~negative regulation of phosphorylation	3	0.328947	7.16566	0.0647958	0.420821	CDKN1C, GRB10, BMP7
GO:0031175~neuron projection development	8	0.877193	2.25437	0.0663401	0.430071	BLOC1S4, BTG2, ATP8A2, LAMB2, SRF, TMEM108, MICALL2, LAMB1
GO:0043408~regulation of MAPK cascade	4	0.438596	4.26891	0.0669196	0.431487	PSAP, ULK4, PRDM11, WDR54
GO:0043473~pigmentation	4	0.438596	4.26891	0.0669196	0.431487	CD63, OCA2, MITF, ATP7A
GO:0051781~positive regulation of cell division	4	0.438596	4.26891	0.0669196	0.431487	IGF2, PDGFA, YBX1, VEGFA
GO:0043547~positive regulation of GTPase activity	11	1.20614	1.89607	0.0677603	0.435364	GM10591, BCAR3, DOCK6, DOCK5, TBC1D2, GM13304, TBC1D9, RASAL3, F11R, ARHGEF5, CCL21B
GO:0031640~killing of cells of other organism	5	0.548246	3.25712	0.0677638	0.435364	RPL30, RPS19, LYZ2, ROMO1, CCL21B
GO:0050680~negative regulation of epithelial cell proliferation	5	0.548246	3.21536	0.0703557	0.445709	CDKN1C, TGFBR3, SFRP1, DAB2, PTCH1
GO:0022008~neurogenesis	5	0.548246	3.21536	0.0703557	0.445709	PRDM16, ULK4, TACC1, DAGLB, CDK5RAP2
GO:0044790~negative regulation by host of viral release from host cell	3	0.328947	6.83995	0.0703621	0.445709	TRIM25, TRIM21, TRIM11
GO:0032332~positive regulation of chondrocyte differentiation	3	0.328947	6.83995	0.0703621	0.445709	SMAD3, PKDCC, BMP6
GO:0007088~regulation of mitotic nuclear division	3	0.328947	6.83995	0.0703621	0.445709	CUL7, OBSL1, NFE2L1
GO:0006119~oxidative phosphorylation	3	0.328947	6.83995	0.0703621	0.445709	COX8B, CHCHD10, COX6B2
GO:0001657~ureteric bud development	4	0.438596	4.17997	0.0703685	0.445709	SFRP1, SMAD3, SMAD6, BMP7
GO:0002088~lens development in camera-type eye	4	0.438596	4.17997	0.0703685	0.445709	MAF, SIX3, CRYAB, TGFBR2
GO:0001764~neuron migration	7	0.767544	2.40491	0.0724734	0.451771	NR4A2, ITGA3, SRF, SEMA3A, CELSR1, GAS6, NTN1
GO:0016485~protein processing	5	0.548246	3.17466	0.0729979	0.451771	PSENEN, APH1C, CASP8, PTCH1, PSEN2
GO:0051480~regulation of cytosolic calcium ion concentration	4	0.438596	4.09466	0.0738959	0.451771	TRPC6, FXYD1, ATP2B3, BOK
GO:0048813~dendrite morphogenesis	4	0.438596	4.09466	0.0738959	0.451771	SEMA3A, ATP7A, LRP8, DACT1
GO:0043123~positive regulation of I-kappaB kinase/NF-kappaB signaling	7	0.767544	2.38855	0.0743548	0.451771	CD74, CASP8, TRIM25, TRIM21, JMJD8, TNFRSF1A, CCL21B
GO:0014068~positive regulation of phosphatidylinositol 3-kinase signaling	5	0.548246	3.13498	0.0756898	0.451771	INS2, KDR, PDGFA, TREM2, VEGFA
GO:0032755~positive regulation of interleukin-6 production	6	0.657895	2.66334	0.0757363	0.451771	CD74, TRPV4, BSG, LBP, IL17RC, CRHR2
GO:0050910~detection of mechanical stimulus involved in sensory perception of sound	3	0.328947	6.54256	0.0760776	0.451771	SLC12A2, ADGRV1, WHRN
GO:0030318~melanocyte differentiation	3	0.328947	6.54256	0.0760776	0.451771	OCA2, MITF, SLC24A5
GO:0042246~tissue regeneration	3	0.328947	6.54256	0.0760776	0.451771	NOTCH1, CPQ, NINJ1
GO:0046847~filopodium assembly	3	0.328947	6.54256	0.0760776	0.451771	SPAG6L, ITGB4, EZR
GO:0045088~regulation of innate immune response	3	0.328947	6.54256	0.0760776	0.451771	CASP8, TREM2, LRP8
GO:0003085~negative regulation of systemic arterial blood pressure	3	0.328947	6.54256	0.0760776	0.451771	KL, KDR, APLN
GO:0022011~myelination in peripheral nervous system	3	0.328947	6.54256	0.0760776	0.451771	ITGB4, LGI4, PLEC
GO:0043011~myeloid dendritic cell differentiation	3	0.328947	6.54256	0.0760776	0.451771	NOTCH2, BATF3, TGFBR2
GO:0048545~response to steroid hormone	3	0.328947	6.54256	0.0760776	0.451771	DAB2, SST, TGFBR2
GO:0031652~positive regulation of heat generation	2	0.219298	25.0798	0.0772992	0.451771	SLC27A1, APLN
GO:0036486~ventral trunk neural crest cell migration	2	0.219298	25.0798	0.0772992	0.451771	SEMA3A, SEMA3F
GO:0002528~regulation of vascular permeability involved in acute inflammatory response	2	0.219298	25.0798	0.0772992	0.451771	C2CD4A, MYLK3
GO:0033499~galactose catabolic process via UDP-galactose	2	0.219298	25.0798	0.0772992	0.451771	GALM, GALK1
GO:0010748~negative regulation of plasma membrane long-chain fatty acid transport	2	0.219298	25.0798	0.0772992	0.451771	AKT2, THBS1
GO:1901890~positive regulation of cell junction assembly	2	0.219298	25.0798	0.0772992	0.451771	CLDN3, CRB3
GO:0097490~sympathetic neuron projection extension	2	0.219298	25.0798	0.0772992	0.451771	SEMA3A, SEMA3F
GO:0045601~regulation of endothelial cell differentiation	2	0.219298	25.0798	0.0772992	0.451771	CUL7, VEGFA
GO:0034199~activation of protein kinase A activity	2	0.219298	25.0798	0.0772992	0.451771	PRRC1, FBN1
GO:0060443~mammary gland morphogenesis	2	0.219298	25.0798	0.0772992	0.451771	STAT6, TGFBR2
GO:0010565~regulation of cellular ketone metabolic process	2	0.219298	25.0798	0.0772992	0.451771	PDK4, PPARA
GO:0002344~B cell affinity maturation	2	0.219298	25.0798	0.0772992	0.451771	IGHM, H2-AB1
GO:0015878~biotin transport	2	0.219298	25.0798	0.0772992	0.451771	SLC5A6, SLC27A1
GO:1902285~semaphorin-plexin signaling pathway involved in neuron projection guidance	2	0.219298	25.0798	0.0772992	0.451771	SEMA3A, SEMA3F
GO:1903659~regulation of complement-dependent cytotoxicity	2	0.219298	25.0798	0.0772992	0.451771	CD59A, CD55
GO:0043622~cortical microtubule organization	2	0.219298	25.0798	0.0772992	0.451771	TRPV4, EZR
GO:0046320~regulation of fatty acid oxidation	2	0.219298	25.0798	0.0772992	0.451771	CPT1A, PDK4
GO:1901532~regulation of hematopoietic progenitor cell differentiation	2	0.219298	25.0798	0.0772992	0.451771	KDR, VEGFA
GO:0051466~positive regulation of corticotropin-releasing hormone secretion	2	0.219298	25.0798	0.0772992	0.451771	ECRG4, APLN
GO:0035426~extracellular matrix-cell signaling	2	0.219298	25.0798	0.0772992	0.451771	FZD4, LRP5
GO:0033326~cerebrospinal fluid secretion	2	0.219298	25.0798	0.0772992	0.451771	TRP73, SLC4A5
GO:0030103~vasopressin secretion	2	0.219298	25.0798	0.0772992	0.451771	TRPV4, ECRG4
GO:1903008~organelle disassembly	2	0.219298	25.0798	0.0772992	0.451771	KIF9, PLAAT3
GO:1903899~positive regulation of PERK-mediated unfolded protein response	2	0.219298	25.0798	0.0772992	0.451771	TMEM33, BOK
GO:0060686~negative regulation of prostatic bud formation	2	0.219298	25.0798	0.0772992	0.451771	SULF1, BMP7
GO:0071376~cellular response to corticotropin-releasing hormone stimulus	2	0.219298	25.0798	0.0772992	0.451771	NR4A2, NR4A1
GO:0007621~negative regulation of female receptivity	2	0.219298	25.0798	0.0772992	0.451771	PPP1R1B, AVP
GO:0009912~auditory receptor cell fate commitment	2	0.219298	25.0798	0.0772992	0.451771	JAG2, NOTCH1
GO:0097491~sympathetic neuron projection guidance	2	0.219298	25.0798	0.0772992	0.451771	SEMA3A, SEMA3F
GO:0010876~lipid localization	2	0.219298	25.0798	0.0772992	0.451771	CPT1A, PPARA
GO:0035879~plasma membrane lactate transport	2	0.219298	25.0798	0.0772992	0.451771	SLC16A1, EMB
GO:0010862~positive regulation of pathway-restricted SMAD protein phosphorylation	4	0.438596	4.01277	0.0775004	0.451771	DAB2, BMP7, BMP6, TGFBR2
GO:0046034~ATP metabolic process	4	0.438596	4.01277	0.0775004	0.451771	ATP5E, ATP7A, ATP5G1, ATP5J2
GO:0032880~regulation of protein localization	6	0.657895	2.63998	0.0779825	0.453107	TMEM184A, PTCH1, INS2, TRIM25, B9D1, TRIM21
GO:0001503~ossification	6	0.657895	2.63998	0.0779825	0.453107	PKDCC, IGF2, BMP7, KAZALD1, BMP6, DDR2
GO:0009791~post-embryonic development	6	0.657895	2.61702	0.0802643	0.464858	NR4A2, TCF7L2, HEG1, TRP73, ATF5, LLGL2
GO:0060548~negative regulation of cell death	6	0.657895	2.61702	0.0802643	0.464858	NOTCH1, TMEM109, WNT9A, TNFRSF1B, BMP7, HSPG2
GO:0042130~negative regulation of T cell proliferation	4	0.438596	3.93409	0.0811805	0.468132	CEBPB, FOXJ1, H2-AA, H2-AB1
GO:0009749~response to glucose	5	0.548246	3.05851	0.0812212	0.468132	TCF7L2, COL4A3, MAFA, THBS1, TGFBR2
GO:0008217~regulation of blood pressure	5	0.548246	3.05851	0.0812212	0.468132	ACE, NPR1, STK39, LRP5, AGTRAP
GO:0051493~regulation of cytoskeleton organization	3	0.328947	6.26996	0.0819342	0.470728	CAPN6, F11R, ARHGEF5
GO:0001836~release of cytochrome c from mitochondria	3	0.328947	6.26996	0.0819342	0.470728	TRP73, ATP7A, BOK
GO:0006886~intracellular protein transport	11	1.20614	1.82098	0.0833149	0.477894	CD74, TBC1D2, RAB20, TMED10, PSAP, KIF13A, TMED3, TBC1D9, MYO7A, GFAP, WLS
GO:0043525~positive regulation of neuron apoptotic process	5	0.548246	3.02167	0.0840599	0.480629	NQO1, CTSZ, NR3C1, TNFRSF1A, ATF4
GO:0045165~cell fate commitment	5	0.548246	3.02167	0.0840599	0.480629	NOTCH1, KDR, OTX2, MITF, WNT9A
GO:0007626~locomotory behavior	6	0.657895	2.57229	0.0849335	0.484087	APH1C, PPP1R1B, HTR2C, AVP, CELSR1, ATP7A
GO:0001755~neural crest cell migration	4	0.438596	3.85843	0.0849347	0.484087	LAMA5, SEMA3A, SEMA3B, SEMA3F
GO:0071280~cellular response to copper ion	3	0.328947	6.01916	0.0879239	0.494831	ATP7A, NFE2L1, AQP1
GO:1902894~negative regulation of pri-miRNA transcription from RNA polymerase II promoter	3	0.328947	6.01916	0.0879239	0.494831	ZFP512B, SRF, PPARA
GO:0071397~cellular response to cholesterol	3	0.328947	6.01916	0.0879239	0.494831	PTCH1, LRP8, NFE2L1
GO:0050435~beta-amyloid metabolic process	3	0.328947	6.01916	0.0879239	0.494831	ACE, PSEN2, APEH
GO:0035024~negative regulation of Rho protein signal transduction	3	0.328947	6.01916	0.0879239	0.494831	KANK1, ITGA3, HEG1
GO:0050908~detection of light stimulus involved in visual perception	3	0.328947	6.01916	0.0879239	0.494831	ATP8A2, PRCD, ROM1
GO:0031643~positive regulation of myelination	3	0.328947	6.01916	0.0879239	0.494831	TENM4, TRF, TNFRSF1B
GO:0016338~calcium-independent cell-cell adhesion via plasma membrane cell-adhesion molecules	3	0.328947	6.01916	0.0879239	0.494831	CLDN3, CLDN2, CLDN1
GO:0032147~activation of protein kinase activity	4	0.438596	3.78563	0.0887616	0.497982	SLC11A1, EMP2, VEGFA, TGFBR2
GO:0032715~negative regulation of interleukin-6 production	4	0.438596	3.78563	0.0887616	0.497982	FOXJ1, GAS6, TNFRSF1A, IL27RA
GO:0007417~central nervous system development	6	0.657895	2.52906	0.0897425	0.502687	NOTCH2, ZIC2, OTX2, TPP1, ZIC5, ECRG4
GO:0010951~negative regulation of endopeptidase activity	5	0.548246	2.95057	0.0898807	0.502687	CRB2, SERPINB1B, SERPINH1, TIMP3, A2M
GO:1901216~positive regulation of neuron death	4	0.438596	3.71553	0.0926595	0.502914	CASP8, FOS, ATP5G1, DDR2
GO:0045597~positive regulation of cell differentiation	4	0.438596	3.71553	0.0926595	0.502914	SRF, WNT9A, BMP7, JUNB
GO:0060326~cell chemotaxis	5	0.548246	2.91626	0.0928618	0.502914	VCAM1, ENPP2, PRKCQ, VEGFA, CCL21B
GO:0034976~response to endoplasmic reticulum stress	5	0.548246	2.91626	0.0928618	0.502914	CEBPB, TMEM33, THBS1, NFE2L1, ATF4
GO:0034599~cellular response to oxidative stress	5	0.548246	2.91626	0.0928618	0.502914	NR4A2, TMEM161A, ALDH3B1, NFE2L1, ATF4
GO:0032753~positive regulation of interleukin-4 production	3	0.328947	5.78765	0.0940392	0.502914	H2-T23, CEBPB, PRKCQ
GO:1903672~positive regulation of sprouting angiogenesis	3	0.328947	5.78765	0.0940392	0.502914	ITGA5, JMJD8, VEGFA
GO:0048598~embryonic morphogenesis	3	0.328947	5.78765	0.0940392	0.502914	YBX1, MSX1, DACT1
GO:0097746~regulation of blood vessel diameter	3	0.328947	5.78765	0.0940392	0.502914	TGFBR3, GCLM, SOD3
GO:0006120~mitochondrial electron transport, NADH to ubiquinone	3	0.328947	5.78765	0.0940392	0.502914	NDUFA7, NDUFC2, MT-ND3
GO:0045022~early endosome to late endosome transport	3	0.328947	5.78765	0.0940392	0.502914	IGHM, EMP2, RILP
GO:0046628~positive regulation of insulin receptor signaling pathway	3	0.328947	5.78765	0.0940392	0.502914	INS2, IGF2, ADIPOR1
GO:0035162~embryonic hemopoiesis	3	0.328947	5.78765	0.0940392	0.502914	KDR, TGFBR2, ATF4
GO:0019934~cGMP-mediated signaling	3	0.328947	5.78765	0.0940392	0.502914	NPR1, HTR2C, AQP1
GO:0032094~response to food	3	0.328947	5.78765	0.0940392	0.502914	SLC16A1, OXT, PLEC
GO:0003382~epithelial cell morphogenesis	3	0.328947	5.78765	0.0940392	0.502914	EPB41L5, CLDN3, CGN
GO:0006885~regulation of pH	3	0.328947	5.78765	0.0940392	0.502914	PDK4, CAR14, CAR12
GO:0007169~transmembrane receptor protein tyrosine kinase signaling pathway	6	0.657895	2.48725	0.0946895	0.502914	EPHA6, EFS, KDR, TYRO3, NEDD9, DDR2
GO:0003157~endocardium development	2	0.219298	20.0639	0.0956728	0.502914	NOTCH1, KDR
GO:0042278~purine nucleoside metabolic process	2	0.219298	20.0639	0.0956728	0.502914	PNP, MACROD1
GO:0050793~regulation of developmental process	2	0.219298	20.0639	0.0956728	0.502914	NOTCH2, NOTCH1
GO:1990086~lens fiber cell apoptotic process	2	0.219298	20.0639	0.0956728	0.502914	SIX3, TGFBR2
GO:0035754~B cell chemotaxis	2	0.219298	20.0639	0.0956728	0.502914	HSD3B7, GAS6
GO:0003177~pulmonary valve development	2	0.219298	20.0639	0.0956728	0.502914	TNFRSF1B, TNFRSF1A
GO:0007044~cell-substrate junction assembly	2	0.219298	20.0639	0.0956728	0.502914	ITGA5, TNS1
GO:0043570~maintenance of DNA repeat elements	2	0.219298	20.0639	0.0956728	0.502914	TCF7L2, AXIN2
GO:0022614~membrane to membrane docking	2	0.219298	20.0639	0.0956728	0.502914	VCAM1, EZR
GO:0048619~embryonic hindgut morphogenesis	2	0.219298	20.0639	0.0956728	0.502914	TCF7L2, DACT1
GO:0035330~regulation of hippo signaling	2	0.219298	20.0639	0.0956728	0.502914	NEK8, WWC1
GO:0031102~neuron projection regeneration	2	0.219298	20.0639	0.0956728	0.502914	ADM, GFAP
GO:0070252~actin-mediated cell contraction	2	0.219298	20.0639	0.0956728	0.502914	PDPN, EMP2
GO:0043415~positive regulation of skeletal muscle tissue regeneration	2	0.219298	20.0639	0.0956728	0.502914	HOPX, TGFBR2
GO:0060266~negative regulation of respiratory burst involved in inflammatory response	2	0.219298	20.0639	0.0956728	0.502914	RPS19, INS2
GO:0016139~glycoside catabolic process	2	0.219298	20.0639	0.0956728	0.502914	FUCA1, NAGA
GO:0060977~coronary vasculature morphogenesis	2	0.219298	20.0639	0.0956728	0.502914	TGFBR3, SMAD6
GO:0019346~transsulfuration	2	0.219298	20.0639	0.0956728	0.502914	MPST, TST
GO:1905050~positive regulation of metallopeptidase activity	2	0.219298	20.0639	0.0956728	0.502914	CLDN3, ANTXR1
GO:1904772~response to tetrachloromethane	2	0.219298	20.0639	0.0956728	0.502914	NQO1, CPT1A
GO:0061304~retinal blood vessel morphogenesis	2	0.219298	20.0639	0.0956728	0.502914	FZD4, LRP5
GO:0070169~positive regulation of biomineral tissue development	2	0.219298	20.0639	0.0956728	0.502914	CEBPB, ATF4
GO:0045061~thymic T cell selection	2	0.219298	20.0639	0.0956728	0.502914	ITPKB, JAG2
GO:0009968~negative regulation of signal transduction	4	0.438596	3.64797	0.096627	0.507186	RGS3, CISH, DDIT4L, RGS22
GO:0043433~negative regulation of sequence-specific DNA binding transcription factor activity	5	0.548246	2.84998	0.0989627	0.517754	TCF7L2, PURA, SFRP5, PTCH1, GAS6
GO:0006412~translation	11	1.20614	1.75718	0.0993003	0.517754	RPS15A, RPS19, RPL18A, RPL23, RPL35, RPL22L1, MRPL58, RPL10A, RPL18, UBA52, MRPS6

## Sheet: Top 20-up-down BP pathways
Term	Count	%	Fold Enrichment	PValue	FDR
GO:0097091~synaptic vesicle clustering	5	0.678426	33.7762	8.50457e-06	0.000663139
GO:0048268~clathrin coat assembly	6	0.814111	20.2657	8.44173e-06	0.000663139
GO:0007269~neurotransmitter secretion	8	1.08548	15.1993	7.3482e-07	8.59456e-05
GO:0016079~synaptic vesicle exocytosis	7	0.949796	15.1993	5.30802e-06	0.000489142
GO:0045921~positive regulation of exocytosis	7	0.949796	14.6752	6.59995e-06	0.000573442
GO:0048488~synaptic vesicle endocytosis	12	1.62822	14.3052	5.65555e-10	1.71985e-07
GO:0016197~endosomal transport	12	1.62822	11.7672	5.12586e-09	1.19906e-06
GO:0030534~adult behavior	8	1.08548	11.3111	6.01601e-06	0.000538079
GO:0007416~synapse assembly	10	1.35685	10.8566	3.13077e-07	4.53366e-05
GO:0050808~synapse organization	12	1.62822	10.2756	2.25944e-08	3.61629e-06
GO:0051965~positive regulation of synapse assembly	11	1.49254	8.7996	4.79979e-07	6.34616e-05
GO:0007409~axonogenesis	14	1.89959	8.1063	1.96607e-08	3.32157e-06
GO:0001764~neuron migration	18	2.44233	7.49555	3.48737e-10	1.51501e-07
GO:0031175~neuron projection development	21	2.84939	7.1727	1.88374e-11	1.43211e-08
GO:0043524~negative regulation of neuron apoptotic process	22	2.98507	7.11457	6.62039e-12	6.71087e-09
GO:0006887~exocytosis	13	1.76391	6.58636	7.30814e-07	8.59456e-05
GO:0010976~positive regulation of neuron projection development	19	2.57802	6.41748	1.29265e-09	3.5736e-07
GO:0072659~protein localization to plasma membrane	15	2.03528	5.62937	5.36354e-07	6.79606e-05
GO:0007399~nervous system development	40	5.42741	5.50201	1.88177e-17	5.72245e-14
GO:0016192~vesicle-mediated transport	23	3.12076	5.37822	4.84675e-10	1.63766e-07
GO:0042538~hyperosmotic salinity response	6	0.657895	33.4398	3.64341e-07	5.67896e-05
GO:0090660~cerebrospinal fluid circulation	7	0.767544	17.5559	1.86684e-06	0.000209145
GO:0007288~sperm axoneme assembly	9	0.986842	14.5625	1.25394e-07	2.14065e-05
GO:0034341~response to interferon-gamma	9	0.986842	13.6799	2.13065e-07	3.47198e-05
GO:0010634~positive regulation of epithelial cell migration	9	0.986842	11.8799	6.87332e-07	9.47724e-05
GO:0030513~positive regulation of BMP signaling pathway	9	0.986842	10.7485	1.54639e-06	0.000178832
GO:0010718~positive regulation of epithelial to mesenchymal transition	9	0.986842	9.81384	3.18698e-06	0.000300666
GO:0006635~fatty acid beta-oxidation	9	0.986842	8.8517	7.12484e-06	0.000570604
GO:0048286~lung alveolus development	10	1.09649	8.64821	2.09206e-06	0.000220589
GO:0030178~negative regulation of Wnt signaling pathway	9	0.986842	8.20794	1.27022e-05	0.000968882
GO:0007160~cell-matrix adhesion	16	1.75439	8.18933	1.0611e-09	3.17004e-07
GO:0009612~response to mechanical stimulus	10	1.09649	7.48651	7.1624e-06	0.000570604
GO:0007568~aging	23	2.52193	5.79735	1.04743e-10	6.25838e-08
GO:0030030~cell projection organization	23	2.52193	5.68311	1.53868e-10	7.88025e-08
GO:0030036~actin cytoskeleton organization	21	2.30263	5.31996	3.58123e-09	8.55914e-07
GO:0030335~positive regulation of cell migration	29	3.17982	5.30887	2.08334e-12	1.8672e-09
GO:0030198~extracellular matrix organization	19	2.08333	5.15153	3.85065e-08	7.66921e-06
GO:0006869~lipid transport	14	1.53509	4.98039	5.3499e-06	0.00046779
GO:0098609~cell-cell adhesion	18	1.97368	4.42585	8.35548e-07	0.000110942
GO:0042127~regulation of cell proliferation	19	2.08333	4.39186	4.27986e-07	6.39303e-05
