# Supplementary material for: SARS-CoV-2 Spike protein S2 subunit modulates γ-secretase and enhances amyloid-β production in COVID-19 neuropathy
Source: Cell Discov. 2022 Sep 30;8:99. doi: 10.1038/s41421-022-00458-3 (PMC9524330; doi:10.1038/s41421-022-00458-3)
Supplement: Supplementary file 3 — Supplementary Table 2 [file 41421_2022_458_MOESM3_ESM.xlsx]

## Sheet: Sheet1
Primers used for qRT-PCR analysis in this study
Genes name	Forward primer (5'-3')	Reverse primer (5'-3')
Ifitm3	ATGAACCACACTTCTCAAGC	TGATCACAGTAGTTCTGACAG
Trem2	TGGGACCTCTCCACCAGTT	GTGGTGTTGAGGGCTTGG
Gfap	GCACTCAATACGAGGCAGTG	GGCGATAGTCGTTAGCTTCG
Syn2	CTTCCGCCACCTGGTCATTG	TGATTGGGGTAGTATGTCTG
Map2	CTCATTCGCTGAGCCTTTAGAC	ACTGGAGGCAACTTTTCTCCT
Psen1	GTGATTTCAGTATACGATTTAGTGGCTG	CACCAACCACACCATTGTTGAC
Bace	GAGGCAGCTTTGTGGAGATG	GGATGCTCACCAGGTCGGTG
β-actin	TGTTACCAACTGGGACGACA	CTGGGTCATCTTTTCACGGT
