# Supplementary material for: SARS-CoV-2 Spike protein S2 subunit modulates γ-secretase and enhances amyloid-β production in COVID-19 neuropathy
Source: Cell Discov. 2022 Sep 30;8:99. doi: 10.1038/s41421-022-00458-3 (PMC9524330; doi:10.1038/s41421-022-00458-3)
Supplement: Supplementary file 4 — Supplementary Table 3 [file 41421_2022_458_MOESM4_ESM.xlsx]

## Sheet: Sheet1
Primary antibodies used for immunofluorescence and immunoblotting in this study
Primary antibody	Catalog No.	Source	Usage	Dilution
Rabbit anti-Iba1 antibody	019-19741	Wako	Immunofluorescence	1:800
Rat anti-GFAP antibody	13-0300	ThermoFisher Scientific	Immunofluorescence	1:800
Rabbit anti-NeuN antibody	177487	Abcam	Immunofluorescence	1:500
Rabbit anti-TMEM119 antibody	ab209064	Abcam	Immunofluorescence	1:500
Rabbit anti-Aβ antibody	8243S	Cell Signaling Technology	Immunofluorescence	1:500
Mouse anti-Nicastrin antibody	MAB5556	Millipore	Immunofluorescence	1:500
Rabbit anti-SARS-CoV-2 Spike antibody	ab272504	Abcam	Immunofluorescence	1:400
Mouse anti-Flag antibody	M20008L	Abmart	Immunofluorescence/Immunoblotting	1:1000
Rabbit anti-Myc antibody	AE009	ABclonal	Immunofluorescence/Immunoblotting	1:1000
Rabbit anti-IFITM3 antibody	11714-1-AP	Proteintech	Immunofluorescence	1:400
Rabbit anti-nicastrin antibody	30239S	Cell Signaling Technology	Immunoblotting	1:1000
Rabbit anti-PS1 antibody	5643S	Cell Signaling Technology	Immunoblotting	1:1000
Rabbit anti-PEN-2 antibody	8598S	Cell Signaling Technology	Immunoblotting	1:500
Mouse anti-APH-1 antibody	823101	Biolegend	Immunoblotting	1:500
Mouse anti-APP antibody	14-9749-80	ThermoFisher Scientific	Immunoblotting	1:500
Mouse anti-GST antibody	M20007	Abmart	Immunoblotting	1:1000
Mouse anti-β-actin antibody	M200011	Abmart	Immunoblotting	1:1000
